# Supplementary material for: FGFR2 is a Crucial Factor for Adipose‐Derived Mesenchymal Stem Cells in Promoting Diabetic Foot Ulcer Healing Through Angiogenesis
Source: J Cell Mol Med. 2025 Nov 13;29(21):e70942. doi: 10.1111/jcmm.70942 (PMC12613079; doi:10.1111/jcmm.70942)
Supplement: Supplementary file 3 — Appendix S3: jcmm70942‐sup‐0003‐AppendixS3.csv. [file JCMM-29-e70942-s001.csv]

	ONTOLOGY	ID	Description	GeneRatio	BgRatio	RichFactor	FoldEnrichment	zScore	pvalue	p.adjust	qvalue	geneID	Count
GO:0003012	BP	GO:0003012	muscle system process	59/973	465/18986	0.126881720430108	2.47582358076672	7.48854428079149	1.14809349919865e-10	5.23957958472003e-07	4.24042178084643e-07	SYNM/ANK2/SGCD/KCNJ2/SPX/PPP1R12B/TNFRSF1A/AKAP9/SSPN/DLG1/TRDN/PDE5A/UTRN/P2RY1/MYH8/MYOT/DMD/DOCK5/ROCK2/RCSD1/CAMK2B/ROCK1/CACNA2D1/CAV1/ASPH/MYH2/ATP1A1/ENO1/SLMAP/PLN/MYOM2/MYH1/AGT/SCN7A/PDE4D/CASQ1/F2R/CAMK2D/MYH4/IGFBP5/COL6A1/MSTN/ATP1A2/CASQ2/MYH6/ATP2A1/KCNN2/MYH13/PPP3CA/CFLAR/HOMER1/GATM/CALD1/PDE4B/ACTN3/NPNT/NR4A3/SORBS2/MYH3	59
GO:0060537	BP	GO:0060537	muscle tissue development	57/973	447/18986	0.12751677852349	2.4882153720935	7.40022785277764	1.96939657384703e-10	5.23957958472003e-07	4.24042178084643e-07	NUPR1/SYNE1/SGCD/NEB/SIK1/BMPR1A/PRKAA1/MEF2C/FGFR1/DLG1/MAFF/SAP30/SEMA3C/COL3A1/FOSL2/DMD/TGFB2/SGCB/MEGF10/PIM1/HEG1/FHOD3/AKAP13/CAV1/SIX1/PLN/MYOM2/ALPK2/NR1D2/SMYD1/CASQ1/CAV2/MYLK3/ACADM/SKIL/ERBB3/IGFBP5/BCL2/BMP5/COL6A1/MSTN/MEOX2/BTG2/MYH6/ATF3/PITX1/TIPARP/PPP3CA/CFLAR/HOMER1/IRX3/JPH2/YAP1/EGLN1/ACTN3/SORBS2/FGFR2	57
GO:0030048	BP	GO:0030048	actin filament-based movement	28/973	140/18986	0.2	3.90256937307297	8.01135043565457	4.59269836711721e-10	8.14591600381023e-07	6.59253649820228e-07	ANK2/SGCD/LIMCH1/KCNJ2/AKAP9/DLG1/MYH8/ROCK1/CACNA2D1/CAV1/MYH2/ATP1A1/PLN/MYO7B/SCN7A/PDE4D/MYO5A/MYH10/CAMK2D/MYH4/ZEB2/ATP1A2/MYH6/ATP2A1/KCNN2/PDE4B/EPDR1/MYH3	28
GO:0070252	BP	GO:0070252	actin-mediated cell contraction	25/973	115/18986	0.217391304347826	4.24192323160105	8.10443765686681	6.23095464499935e-10	8.28872741651038e-07	6.70811459281377e-07	ANK2/SGCD/LIMCH1/KCNJ2/AKAP9/DLG1/MYH8/ROCK1/CACNA2D1/CAV1/MYH2/ATP1A1/PLN/SCN7A/PDE4D/CAMK2D/MYH4/ZEB2/ATP1A2/MYH6/ATP2A1/KCNN2/PDE4B/EPDR1/MYH3	25
GO:0007517	BP	GO:0007517	muscle organ development	49/973	369/18986	0.132791327913279	2.59113684662027	7.1735571580265	9.54774868026254e-10	1.01607141455354e-06	8.22312417914822e-07	NUPR1/SGCD/NEB/BMPR1A/PRKAA1/MEF2C/MAFF/SAP30/SERP1/CHD2/UTRN/SMTNL1/COL3A1/FXR1/KMT5B/DMD/TGFB2/SGCB/XBP1/MEGF10/HEG1/CAV1/SIX1/TEAD4/MYOM2/NR1D2/SMYD1/CASQ1/CAV2/SKIL/ERBB3/BCL2/COL6A1/MSTN/MEOX2/BTG2/MYH6/ITGB1BP2/ATF3/PITX1/PPP3CA/CFLAR/HOMER1/JPH2/EGLN1/ACTN3/ARID5B/FGFR2/MYH3	49
GO:0043434	BP	GO:0043434	response to peptide hormone	55/973	446/18986	0.123318385650224	2.40629277487683	6.98484874952002	1.42594588959076e-09	1.26457634641874e-06	1.0234288832133e-06	NUCKS1/CTSD/C2CD5/PRKAA1/SLC39A14/BLVRB/VPS13C/GNAS/OGT/MBD5/PRKCQ/IRS2/COL3A1/EPM2AIP1/RELA/SGCB/XBP1/CUL3/ROCK2/GAB1/ZNF106/ROCK1/STAT3/CAV1/ADM/MAPK1/GRB10/TNFSF10/AGT/MYO5A/DDR2/CAV2/GRB14/CYP1B1/IGFBP5/COL6A1/PLCB1/MSTN/FAT1/BTG2/TIMP1/PPP3CA/FBN1/APC/CFLAR/AREG/NR4A2/JAK2/RAB10/IRS1/INHBB/ERRFI1/COL1A1/NR4A3/SOCS3	55
GO:0071375	BP	GO:0071375	cellular response to peptide hormone stimulus	44/973	321/18986	0.137071651090343	2.67465813730858	7.03288278967478	2.56936386490879e-09	1.95308358931138e-06	1.58064174005141e-06	NUCKS1/CTSD/C2CD5/PRKAA1/SLC39A14/BLVRB/GNAS/OGT/MBD5/PRKCQ/IRS2/RELA/SGCB/XBP1/CUL3/ROCK2/GAB1/ZNF106/ROCK1/STAT3/CAV1/MAPK1/GRB10/AGT/MYO5A/DDR2/CAV2/GRB14/CYP1B1/COL6A1/PLCB1/MSTN/FAT1/PPP3CA/FBN1/APC/CFLAR/NR4A2/JAK2/RAB10/IRS1/INHBB/NR4A3/SOCS3	44
GO:0006936	BP	GO:0006936	muscle contraction	47/973	358/18986	0.131284916201117	2.56174246556466	6.93324447872815	3.06064147032991e-09	2.03570915795318e-06	1.64751108619996e-06	SYNM/ANK2/SGCD/KCNJ2/SPX/PPP1R12B/AKAP9/SSPN/DLG1/TRDN/PDE5A/UTRN/MYH8/MYOT/DMD/DOCK5/ROCK2/RCSD1/ROCK1/CACNA2D1/CAV1/ASPH/MYH2/ATP1A1/ENO1/SLMAP/PLN/MYOM2/MYH1/SCN7A/PDE4D/CASQ1/F2R/CAMK2D/MYH4/ATP1A2/CASQ2/MYH6/ATP2A1/KCNN2/MYH13/HOMER1/CALD1/PDE4B/ACTN3/NPNT/MYH3	47
GO:0008380	BP	GO:0008380	RNA splicing	57/973	484/18986	0.117768595041322	2.29800056059049	6.72290414139068	3.97717638236514e-09	2.35139505895166e-06	1.90299749476676e-06	CIRBP/RBFOX2/RSRP1/PRPF38B/JMJD6/LSM7/UPF3A/DDX39A/SNRPB/SGF29/SRSF5/RBM6/SFPQ/SF3B5/HNRNPA2B1/RBM5/CDK13/NSRP1/LUC7L3/CELF1/PDCD7/MBNL1/TAF15/AHNAK/TSEN34/SF3B1/LSM2/PQBP1/HTATSF1/CWC27/MBNL2/TRA2A/HNRNPA3/TAF10/SCAF11/LARP7/ARGLU1/RBM48/GRSF1/ZNF638/SRSF1/FAM98B/SYNCRIP/PNN/BCAS2/CCNL2/SNRNP70/RBPMS/RBM39/SRSF10/DDX46/ZRANB2/SON/KHDRBS3/WTAP/ALYREF/PPARGC1A	57
GO:0014706	BP	GO:0014706	striated muscle tissue development	52/973	424/18986	0.122641509433962	2.3930849929221	6.74243633396581	4.87146800318984e-09	2.59210812449731e-06	2.09780795800523e-06	NUPR1/SYNE1/SGCD/NEB/SIK1/BMPR1A/PRKAA1/MEF2C/FGFR1/MAFF/SAP30/SEMA3C/DMD/TGFB2/SGCB/MEGF10/PIM1/HEG1/FHOD3/AKAP13/CAV1/SIX1/PLN/MYOM2/ALPK2/NR1D2/SMYD1/CASQ1/CAV2/MYLK3/ACADM/SKIL/ERBB3/BCL2/BMP5/COL6A1/MSTN/MEOX2/BTG2/MYH6/ATF3/PITX1/PPP3CA/CFLAR/HOMER1/IRX3/JPH2/YAP1/EGLN1/ACTN3/SORBS2/FGFR2	52
GO:0043484	BP	GO:0043484	regulation of RNA splicing	29/973	190/18986	0.152631578947368	2.97827662681885	6.36941869905222	1.32244095724152e-07	6.39700757589285e-05	5.17713488619624e-05	CIRBP/RBFOX2/JMJD6/UPF3A/SGF29/SF3B5/HNRNPA2B1/RBM5/NSRP1/CELF1/MBNL1/AHNAK/PQBP1/MBNL2/TRA2A/TAF10/LARP7/ARGLU1/GRSF1/ZNF638/SRSF1/CCNL2/SNRNP70/RBPMS/RBM39/SRSF10/SON/KHDRBS3/WTAP	29
GO:0048736	BP	GO:0048736	appendage development	28/973	189/18986	0.148148148148148	2.8907921282022	6.07154353367361	4.0693368116285e-07	0.000136968528534235	0.000110849414976123	NFIA/BMPR1A/FGFR1/PBX1/MBNL1/SEMA3C/COL3A1/TAF10/FREM2/IFT80/TGFB2/FRAS1/LNPK/ATRX/ASPH/RECK/WDPCP/PRRX1/COL6A1/KREMEN1/HOXA10/MEOX2/PKDCC/PITX1/ERRFI1/HOXC10/FGFR2/MYH3	28
GO:0060173	BP	GO:0060173	limb development	28/973	189/18986	0.148148148148148	2.8907921282022	6.07154353367361	4.0693368116285e-07	0.000136968528534235	0.000110849414976123	NFIA/BMPR1A/FGFR1/PBX1/MBNL1/SEMA3C/COL3A1/TAF10/FREM2/IFT80/TGFB2/FRAS1/LNPK/ATRX/ASPH/RECK/WDPCP/PRRX1/COL6A1/KREMEN1/HOXA10/MEOX2/PKDCC/PITX1/ERRFI1/HOXC10/FGFR2/MYH3	28
GO:0010273	BP	GO:0010273	detoxification of copper ion	8/973	16/18986	0.5	9.75642343268242	8.1437001898491	4.11858007244457e-07	0.000136968528534235	0.000110849414976123	MT1F/MT1G/MT1E/MT1HL1/MT1H/MT1X/MT2A/MT1M	8
GO:0010649	BP	GO:0010649	regulation of cell communication by electrical coupling	8/973	16/18986	0.5	9.75642343268242	8.1437001898491	4.11858007244457e-07	0.000136968528534235	0.000110849414976123	ANK3/TRDN/CAV1/ASPH/PDE4D/CAMK2D/CASQ2/IRX3	8
GO:1990169	BP	GO:1990169	stress response to copper ion	8/973	16/18986	0.5	9.75642343268242	8.1437001898491	4.11858007244457e-07	0.000136968528534235	0.000110849414976123	MT1F/MT1G/MT1E/MT1HL1/MT1H/MT1X/MT2A/MT1M	8
GO:1903115	BP	GO:1903115	regulation of actin filament-based movement	12/973	41/18986	0.292682926829268	5.7110771313263	7.01832595762827	6.09340089742647e-07	0.00017184856589529	0.000139078029075981	ANK2/KCNJ2/AKAP9/DLG1/CAV1/PLN/PDE4D/CAMK2D/ZEB2/ATP1A2/ATP2A1/PDE4B	12
GO:0055001	BP	GO:0055001	muscle cell development	29/973	205/18986	0.141463414634146	2.76035394680771	5.88960635707256	6.81810733659734e-07	0.00017184856589529	0.000139078029075981	ANK2/SGCD/NEB/BMPR1A/LDB3/ANKRD23/DMD/SGCB/MEGF10/FHOD3/AKAP13/SIX1/ADM/MYOM2/ALPK2/CASQ1/CAV2/MYLK3/BCL2/COL6A1/MYH6/SYNPO2L/PPP3CA/CFLAR/HOMER1/HES1/ACTN3/SORBS2/MYH3	29
GO:0006941	BP	GO:0006941	striated muscle contraction	28/973	194/18986	0.144329896907216	2.81628717644441	5.90972913698234	7.00289989371749e-07	0.00017184856589529	0.000139078029075981	SYNM/ANK2/SGCD/KCNJ2/AKAP9/DLG1/PDE5A/MYH8/DMD/RCSD1/CACNA2D1/CAV1/ASPH/ATP1A1/PLN/SCN7A/PDE4D/CASQ1/CAMK2D/ATP1A2/CASQ2/MYH6/ATP2A1/KCNN2/HOMER1/PDE4B/ACTN3/MYH3	28
GO:0000377	BP	GO:0000377	RNA splicing, via transesterification reactions with bulged adenosine as nucleophile	40/973	338/18986	0.118343195266272	2.30921264678874	5.64444321330266	7.41146225008686e-07	0.00017184856589529	0.000139078029075981	CIRBP/RBFOX2/RSRP1/JMJD6/LSM7/UPF3A/DDX39A/SNRPB/SRSF5/RBM6/SFPQ/SF3B5/HNRNPA2B1/RBM5/CDK13/NSRP1/LUC7L3/CELF1/SF3B1/LSM2/PQBP1/HTATSF1/CWC27/TRA2A/HNRNPA3/SCAF11/LARP7/ARGLU1/SRSF1/SYNCRIP/PNN/BCAS2/SNRNP70/RBPMS/RBM39/SRSF10/DDX46/SON/KHDRBS3/WTAP	40
GO:0000398	BP	GO:0000398	mRNA splicing, via spliceosome	40/973	338/18986	0.118343195266272	2.30921264678874	5.64444321330266	7.41146225008686e-07	0.00017184856589529	0.000139078029075981	CIRBP/RBFOX2/RSRP1/JMJD6/LSM7/UPF3A/DDX39A/SNRPB/SRSF5/RBM6/SFPQ/SF3B5/HNRNPA2B1/RBM5/CDK13/NSRP1/LUC7L3/CELF1/SF3B1/LSM2/PQBP1/HTATSF1/CWC27/TRA2A/HNRNPA3/SCAF11/LARP7/ARGLU1/SRSF1/SYNCRIP/PNN/BCAS2/SNRNP70/RBPMS/RBM39/SRSF10/DDX46/SON/KHDRBS3/WTAP	40
GO:0035107	BP	GO:0035107	appendage morphogenesis	24/973	151/18986	0.158940397350993	3.10137963423018	6.02530279327727	7.42814699415837e-07	0.00017184856589529	0.000139078029075981	NFIA/BMPR1A/FGFR1/PBX1/MBNL1/SEMA3C/COL3A1/FREM2/TGFB2/FRAS1/LNPK/ATRX/ASPH/RECK/WDPCP/PRRX1/COL6A1/HOXA10/PKDCC/PITX1/ERRFI1/HOXC10/FGFR2/MYH3	24
GO:0035108	BP	GO:0035108	limb morphogenesis	24/973	151/18986	0.158940397350993	3.10137963423018	6.02530279327727	7.42814699415837e-07	0.00017184856589529	0.000139078029075981	NFIA/BMPR1A/FGFR1/PBX1/MBNL1/SEMA3C/COL3A1/FREM2/TGFB2/FRAS1/LNPK/ATRX/ASPH/RECK/WDPCP/PRRX1/COL6A1/HOXA10/PKDCC/PITX1/ERRFI1/HOXC10/FGFR2/MYH3	24
GO:0086004	BP	GO:0086004	regulation of cardiac muscle cell contraction	11/973	35/18986	0.314285714285714	6.13260901482895	7.06357946195656	8.11446414098566e-07	0.000172708254776739	0.000139773780213778	ANK2/KCNJ2/AKAP9/DLG1/CAV1/PLN/PDE4D/CAMK2D/ATP1A2/ATP2A1/PDE4B	11
GO:0090075	BP	GO:0090075	relaxation of muscle	11/973	35/18986	0.314285714285714	6.13260901482895	7.06357946195656	8.11446414098566e-07	0.000172708254776739	0.000139773780213778	KCNJ2/PDE5A/P2RY1/ATP1A1/PLN/PDE4D/CAMK2D/ATP1A2/ATP2A1/PDE4B/ACTN3	11
GO:0090257	BP	GO:0090257	regulation of muscle system process	33/973	254/18986	0.12992125984252	2.53513364786236	5.72452782944021	8.65710461423572e-07	0.000177170975585955	0.000143385485736188	ANK2/KCNJ2/SPX/PPP1R12B/TNFRSF1A/AKAP9/DLG1/PDE5A/DMD/DOCK5/ROCK2/CAMK2B/ROCK1/CAV1/ASPH/ATP1A1/ENO1/PLN/AGT/PDE4D/CASQ1/F2R/CAMK2D/IGFBP5/MSTN/ATP1A2/CASQ2/ATP2A1/PPP3CA/PDE4B/ACTN3/NPNT/NR4A3	33
GO:0042692	BP	GO:0042692	muscle cell differentiation	47/973	432/18986	0.108796296296296	2.12292546914849	5.48709811433007	9.52054073525196e-07	0.000184049083299596	0.00014895197772058	ANK2/SYNE1/SGCD/NEB/CDK9/SIK1/BMPR1A/LDB3/MEF2C/ANKRD23/DMD/ZEB1/FBXO40/SGCB/XBP1/DOCK5/MEGF10/ASF1A/FHOD3/AKAP13/SIX1/ADM/NEO1/BHLHE41/MYOM2/ALPK2/SMYD1/CASQ1/CAV2/MED28/MYLK3/ACADM/IGFBP5/BCL2/COL6A1/MYH6/SYNPO2L/PPP3CA/CFLAR/HOMER1/IRX3/HES1/ACTN3/NPNT/SORBS2/FGFR2/MYH3	47
GO:0061687	BP	GO:0061687	detoxification of inorganic compound	9/973	23/18986	0.391304347826087	7.6354618168819	7.40031568264982	1.00108260545059e-06	0.000184049083299596	0.00014895197772058	MT1F/MT1G/MT1E/MT1HL1/MT1H/MT1X/MT2A/MT1M/TXN	9
GO:0000375	BP	GO:0000375	RNA splicing, via transesterification reactions	40/973	342/18986	0.116959064327485	2.28220431173858	5.56121179541384	1.00308652803764e-06	0.000184049083299596	0.00014895197772058	CIRBP/RBFOX2/RSRP1/JMJD6/LSM7/UPF3A/DDX39A/SNRPB/SRSF5/RBM6/SFPQ/SF3B5/HNRNPA2B1/RBM5/CDK13/NSRP1/LUC7L3/CELF1/SF3B1/LSM2/PQBP1/HTATSF1/CWC27/TRA2A/HNRNPA3/SCAF11/LARP7/ARGLU1/SRSF1/SYNCRIP/PNN/BCAS2/SNRNP70/RBPMS/RBM39/SRSF10/DDX46/SON/KHDRBS3/WTAP	40
GO:0055119	BP	GO:0055119	relaxation of cardiac muscle	8/973	18/18986	0.444444444444444	8.6723763846066	7.56874856847787	1.27717093608885e-06	0.000226527551697626	0.000183330045597877	KCNJ2/PDE5A/ATP1A1/PLN/PDE4D/CAMK2D/ATP1A2/PDE4B	8
GO:0007519	BP	GO:0007519	skeletal muscle tissue development	26/973	178/18986	0.146067415730337	2.85019111516565	5.76400011160559	1.37669456079627e-06	0.000236302959935386	0.000191241339498049	NUPR1/PRKAA1/MEF2C/MAFF/SAP30/DMD/MEGF10/CAV1/SIX1/MYOM2/NR1D2/SMYD1/CASQ1/CAV2/SKIL/BCL2/COL6A1/MSTN/MEOX2/BTG2/ATF3/PITX1/PPP3CA/CFLAR/HOMER1/ACTN3	26
GO:0051651	BP	GO:0051651	maintenance of location in cell	30/973	224/18986	0.133928571428571	2.61332770518279	5.64515318891036	1.42607674203798e-06	0.000237129823262003	0.000191910524726229	ANK2/SYNE1/VPS13A/ANK3/IBTK/SUN1/CCDC88A/AKAP9/VPS13D/TRDN/VPS13C/DMD/CAV1/ASPH/PLN/PDE4D/CASQ1/F2R/CAMK2D/PAFAH1B1/PLCB1/ATP1A2/CASQ2/ATP2A1/GPSM2/S100A8/JPH2/TXN/SRGN/HK2	30
GO:0006882	BP	GO:0006882	intracellular zinc ion homeostasis	11/973	37/18986	0.297297297297297	5.80111663564901	6.79389244333265	1.51303323154716e-06	0.000239284592486842	0.000193654391806778	MT1F/MT1G/MT1E/MT1HL1/MT1H/MT1X/MT2A/SLC39A14/MT1M/SLC30A9/S100A8	11
GO:0071294	BP	GO:0071294	cellular response to zinc ion	9/973	24/18986	0.375	7.31731757451182	7.19722294327986	1.5289750318648e-06	0.000239284592486842	0.000193654391806778	MT1F/MT1G/MT1E/MT1HL1/MT1H/MT1X/ZNF658/MT2A/MT1M	9
GO:0060538	BP	GO:0060538	skeletal muscle organ development	27/973	192/18986	0.140625	2.74399409044193	5.64487992720411	1.84146622658018e-06	0.000279955479760947	0.000226569573922993	NUPR1/PRKAA1/MEF2C/MAFF/SAP30/FXR1/DMD/MEGF10/CAV1/SIX1/MYOM2/NR1D2/SMYD1/CASQ1/CAV2/SKIL/BCL2/COL6A1/MSTN/MEOX2/BTG2/ATF3/PITX1/PPP3CA/CFLAR/HOMER1/ACTN3	27
GO:0006195	BP	GO:0006195	purine nucleotide catabolic process	22/973	138/18986	0.159420289855072	3.11074370317411	5.78377121294713	2.02160260715053e-06	0.000285460110061943	0.000231024502767269	NUPR1/ZBTB20/PRKAA1/DDIT4/NUDT3/PDE5A/PDE7B/OGT/STAT3/ENO1/NUDT12/ARNT/PDE4D/PFKFB3/PDE7A/COL6A1/BPGM/PRKAA2/PDE4B/AMPD3/ACTN3/HK2	22
GO:0032868	BP	GO:0032868	response to insulin	34/973	276/18986	0.123188405797101	2.40375649790726	5.4598174627206	2.02217190860725e-06	0.000285460110061943	0.000231024502767269	NUCKS1/CTSD/C2CD5/PRKAA1/SLC39A14/BLVRB/VPS13C/OGT/PRKCQ/IRS2/EPM2AIP1/RELA/SGCB/XBP1/CUL3/GAB1/ZNF106/ADM/MAPK1/GRB10/TNFSF10/MYO5A/CAV2/GRB14/COL6A1/MSTN/APC/CFLAR/RAB10/IRS1/INHBB/ERRFI1/COL1A1/SOCS3	34
GO:0006109	BP	GO:0006109	regulation of carbohydrate metabolic process	27/973	193/18986	0.139896373056995	2.72977650448109	5.61357187697485	2.03861758736212e-06	0.000285460110061943	0.000231024502767269	NUPR1/ZBTB20/PPP1R3A/NR3C1/NNMT/SCARB2/SIK1/PRKAA1/DDIT4/DYRK2/OGT/P2RY1/IRS2/EPM2AIP1/STAT3/PHKA1/GRB10/ARNT/ACADM/PPP1R3C/PRKAA2/IGFBP3/RORC/PPARGC1A/ACTN3/IRS1/MIDN	27
GO:0009154	BP	GO:0009154	purine ribonucleotide catabolic process	21/973	129/18986	0.162790697674419	3.17650995482684	5.76484863665345	2.43231067261158e-06	0.000331854489460673	0.000268571739855708	NUPR1/ZBTB20/PRKAA1/DDIT4/NUDT3/PDE5A/PDE7B/OGT/STAT3/ENO1/ARNT/PDE4D/PFKFB3/PDE7A/COL6A1/BPGM/PRKAA2/PDE4B/AMPD3/ACTN3/HK2	21
GO:0010644	BP	GO:0010644	cell communication by electrical coupling	10/973	32/18986	0.3125	6.09776464542652	6.70769069767119	2.74058852864188e-06	0.000358605380624379	0.000290221389357824	ANK3/TRDN/CAV1/ASPH/ATP1A1/PDE4D/CAMK2D/ATP1A2/CASQ2/IRX3	10
GO:0008286	BP	GO:0008286	insulin receptor signaling pathway	21/973	130/18986	0.161538461538462	3.15207526286663	5.72233189503829	2.76316869114819e-06	0.000358605380624379	0.000290221389357824	NUCKS1/CTSD/C2CD5/PRKAA1/SLC39A14/BLVRB/OGT/PRKCQ/IRS2/RELA/GAB1/ZNF106/MAPK1/GRB10/CAV2/GRB14/COL6A1/MSTN/APC/IRS1/SOCS3	21
GO:0006006	BP	GO:0006006	glucose metabolic process	27/973	197/18986	0.137055837563452	2.67434957037995	5.49030044922131	3.03696570090858e-06	0.000384754630822252	0.000311384127378873	NR3C1/NNMT/SIK1/PRKAA1/DYRK2/SLC39A14/SERP1/OGT/IRS2/EPM2AIP1/SLC25A13/ENO1/DCXR/PHKA1/ACADM/FBP2/ATF3/IGFBP3/RORC/FBN1/PPARGC1A/ACTN3/IRS1/MIDN/ERRFI1/NPY1R/HK2	27
GO:0051235	BP	GO:0051235	maintenance of location	39/973	345/18986	0.11304347826087	2.20580008043255	5.25313968491226	3.16313717050481e-06	0.000391419834517584	0.000316778314921302	ANK2/SYNE1/VPS13A/ANK3/CD36/IBTK/SUN1/CCDC88A/AKAP9/VPS13D/AUP1/FBXW7/TRDN/VPS13C/DMD/CAV1/HILPDA/ASPH/NPC1/PLN/PDE4D/CASQ1/F2R/CAMK2D/PAFAH1B1/PLCB1/ATP1A2/CASQ2/ATP2A1/SOAT1/OSBPL11/FBN1/GPSM2/S100A8/JPH2/PLIN2/TXN/SRGN/HK2	39
GO:0006942	BP	GO:0006942	regulation of striated muscle contraction	18/973	101/18986	0.178217821782178	3.47753706511453	5.80217801484697	3.36750367679456e-06	0.000400487065971517	0.000324116477292451	ANK2/KCNJ2/AKAP9/DLG1/PDE5A/DMD/CAV1/ASPH/ATP1A1/PLN/PDE4D/CASQ1/CAMK2D/ATP1A2/CASQ2/ATP2A1/PDE4B/ACTN3	18
GO:0006892	BP	GO:0006892	post-Golgi vesicle-mediated transport	19/973	111/18986	0.171171171171171	3.34003685082822	5.74657927608788	3.38694192233007e-06	0.000400487065971517	0.000324116477292451	SYS1/VPS13A/ANK3/MACF1/EXOC6/SPTBN1/GOLGA4/VPS13C/EPS15/KLHL20/ACSL3/KIF13A/RAB11FIP3/MYO5A/SCFD1/RABEP1/PKDCC/PREPL/RAB10	19
GO:0010464	BP	GO:0010464	regulation of mesenchymal cell proliferation	10/973	33/18986	0.303030303030303	5.91298389859541	6.56495911596352	3.75227994352924e-06	0.000424805991053598	0.000343797922709477	SYNE1/NFIB/BMPR1A/FGFR1/IRS2/ZEB1/SIX1/MYC/PRRX1/FGFR2	10
GO:0010880	BP	GO:0010880	regulation of release of sequestered calcium ion into cytosol by sarcoplasmic reticulum	10/973	33/18986	0.303030303030303	5.91298389859541	6.56495911596352	3.75227994352924e-06	0.000424805991053598	0.000343797922709477	ANK2/TRDN/DMD/ASPH/PLN/PDE4D/CASQ1/CAMK2D/ATP1A2/CASQ2	10
GO:0050673	BP	GO:0050673	epithelial cell proliferation	49/973	482/18986	0.101659751037344	1.98367115436282	5.0840444824045	3.92781769779124e-06	0.000435414957707233	0.000352383820211929	NUPR1/COL4A3/NFIB/BMPR1A/RTN4/MEF2C/FGFR1/DLG1/DUSP10/FBXW7/CDH13/NME1/ESR1/IRS2/CDK4/IFT80/TGFB2/ZEB1/XBP1/THBS1/STAT3/CAV1/SIX1/MYC/PURA/MAPK1/NRP1/ARNT/CAV2/SPARC/KRIT1/CDK6/IGFBP5/SERPINB1/BMP5/HMGN1/ZEB2/AR/RICTOR/IGFBP3/CFLAR/AREG/HES1/YAP1/ERRFI1/NR4A3/FGFR2/ZFP36/CDKN1A	49
GO:0072523	BP	GO:0072523	purine-containing compound catabolic process	23/973	155/18986	0.148387096774194	2.89545469615091	5.50695163691864	4.20493145141492e-06	0.000456621229652628	0.000369546177609848	NUPR1/ZBTB20/PRKAA1/DDIT4/NUDT3/PDE5A/PDE7B/OGT/STAT3/ENO1/NUDT12/ARNT/PDE4D/PFKFB3/PDE7A/COL6A1/BPGM/PRKAA2/PDE4B/AMPD3/ACTN3/SUCLA2/HK2	23
GO:0032869	BP	GO:0032869	cellular response to insulin stimulus	28/973	213/18986	0.131455399061033	2.56506907150336	5.33857277190957	4.57025862917984e-06	0.000486366923317319	0.00039361953793631	NUCKS1/CTSD/C2CD5/PRKAA1/SLC39A14/BLVRB/OGT/PRKCQ/IRS2/RELA/SGCB/XBP1/CUL3/GAB1/ZNF106/MAPK1/GRB10/MYO5A/CAV2/GRB14/COL6A1/MSTN/APC/CFLAR/RAB10/IRS1/INHBB/SOCS3	28
GO:0071559	BP	GO:0071559	response to transforming growth factor beta	36/973	313/18986	0.115015974440895	2.24428909633589	5.15887627052051	5.06963488669944e-06	0.00050986922386986	0.000412640084442299	TET1/NR3C1/NREP/BMPR1A/MEF2C/SAP30/OGT/COL3A1/TGFB2/ZEB1/XBP1/ROCK2/THBS1/CX3CR1/ROCK1/STAT3/CAV1/LDLRAD4/ZNF451/USP9X/DDR2/CAV2/ARID4A/COL1A2/SKIL/ZEB2/CILP/MSTN/FBN1/CFLAR/SMAD9/ASPN/COL1A1/NPNT/FGFR2/MXRA5	36
GO:0014812	BP	GO:0014812	muscle cell migration	19/973	114/18986	0.166666666666667	3.25214114422747	5.60541489024432	5.08788930000018e-06	0.00050986922386986	0.000412640084442299	BMPR1A/MEF2C/SEMA6D/ABHD2/XBP1/DOCK5/MEGF10/ROCK1/SIX1/NRP1/GRB10/DDR2/CYP1B1/IGFBP5/BCL2/MSTN/FAT1/IGFBP3/NR4A3	19
GO:0009261	BP	GO:0009261	ribonucleotide catabolic process	21/973	135/18986	0.155555555555556	3.03533173461231	5.51573748176709	5.11708995212382e-06	0.00050986922386986	0.000412640084442299	NUPR1/ZBTB20/PRKAA1/DDIT4/NUDT3/PDE5A/PDE7B/OGT/STAT3/ENO1/ARNT/PDE4D/PFKFB3/PDE7A/COL6A1/BPGM/PRKAA2/PDE4B/AMPD3/ACTN3/HK2	21
GO:0097501	BP	GO:0097501	stress response to metal ion	8/973	21/18986	0.380952380952381	7.43346547251994	6.85562248832334	5.17439167242482e-06	0.00050986922386986	0.000412640084442299	MT1F/MT1G/MT1E/MT1HL1/MT1H/MT1X/MT2A/MT1M	8
GO:0086003	BP	GO:0086003	cardiac muscle cell contraction	16/973	85/18986	0.188235294117647	3.67300646877456	5.74031569992271	5.6149362978707e-06	0.000543219564381273	0.000439630706116536	ANK2/SGCD/KCNJ2/AKAP9/DLG1/CACNA2D1/CAV1/ATP1A1/PLN/SCN7A/PDE4D/CAMK2D/ATP1A2/ATP2A1/KCNN2/PDE4B	16
GO:0043001	BP	GO:0043001	Golgi to plasma membrane protein transport	11/973	42/18986	0.261904761904762	5.11050751235746	6.1980196003301	5.98430217150614e-06	0.00056861556883186	0.000460183838038188	SYS1/ANK3/MACF1/SPTBN1/GOLGA4/ACSL3/KIF13A/RAB11FIP3/PKDCC/PREPL/RAB10	11
GO:0048732	BP	GO:0048732	gland development	46/973	450/18986	0.102222222222222	1.99464656845952	4.96290236600475	6.68793561482875e-06	0.000624324656254452	0.000505269521703867	TGM2/FKBP4/NFIB/NR3C1/BMPR1A/RTN4/FGFR1/FBXW7/PBX1/SEMA3C/NME1/ESR1/IRS2/TAF10/NTN4/TGFB2/RELA/XBP1/CUL3/SLC7A5/CAV1/SIX1/NPC1/MAPK1/ARHGAP35/PRDX2/SRSF1/NRP1/CYP1B1/ACADM/IGFBP5/BCL2/HOXA10/PAX8/AR/PITX1/CFLAR/E2F8/AREG/HES1/JAK2/INHBB/ERRFI1/ARID5B/FGFR2/HK2	46
GO:0022612	BP	GO:0022612	gland morphogenesis	20/973	127/18986	0.15748031496063	3.0728892701362	5.44737571182038	7.0536734115849e-06	0.000647113727983505	0.000523712848036186	TGM2/NFIB/NR3C1/RTN4/FGFR1/FBXW7/SEMA3C/ESR1/NTN4/TGFB2/XBP1/CUL3/CAV1/NRP1/IGFBP5/BCL2/AR/CFLAR/AREG/FGFR2	20
GO:0061337	BP	GO:0061337	cardiac conduction	17/973	97/18986	0.175257731958763	3.4197772856825	5.55297190141511	7.91275340657955e-06	0.000713623065701861	0.000577539236151953	ANK2/KCNJ2/AKAP9/TRDN/CACNA2D1/CAV1/ATP1A1/PLN/AGT/PDE4D/CAMK2D/ATP1A2/CASQ2/ATP2A1/KCNN2/ATP2B2/IRX3	17
GO:0006937	BP	GO:0006937	regulation of muscle contraction	24/973	174/18986	0.137931034482759	2.69142715384343	5.20929718102471	9.48757706015135e-06	0.000841389958951089	0.000680941714966301	ANK2/KCNJ2/SPX/PPP1R12B/AKAP9/DLG1/PDE5A/DMD/DOCK5/CAV1/ASPH/ATP1A1/ENO1/PLN/PDE4D/CASQ1/F2R/CAMK2D/ATP1A2/CASQ2/ATP2A1/PDE4B/ACTN3/NPNT	24
GO:0055117	BP	GO:0055117	regulation of cardiac muscle contraction	15/973	79/18986	0.189873417721519	3.70497092380345	5.59929734750257	9.8076272424957e-06	0.000855013573932943	0.000691967384634797	ANK2/KCNJ2/AKAP9/DLG1/PDE5A/DMD/CAV1/ASPH/PLN/PDE4D/CAMK2D/ATP1A2/CASQ2/ATP2A1/PDE4B	15
GO:1990778	BP	GO:1990778	protein localization to cell periphery	39/973	362/18986	0.107734806629834	2.10221278383765	4.9209838977812	9.96257124296983e-06	0.000855013573932943	0.000691967384634797	SYS1/ANK2/ANK3/MACF1/TNIK/CIB1/TNFRSF1A/CLASP2/C2CD5/SCARB2/CCDC88A/DLG1/SPTBN1/GOLGA4/OGT/P2RY1/IFT80/ANK1/IKBKB/ROCK2/KIF5B/ACSL3/CAMK2B/EPB41L2/ROCK1/CAV1/SLMAP/KIF13A/RAB11FIP3/MYO5A/CAMK2D/RABEP1/AR/PKDCC/PREPL/LGI1/GPSM2/RAB10/ERRFI1	39
GO:1901019	BP	GO:1901019	regulation of calcium ion transmembrane transporter activity	14/973	70/18986	0.2	3.90256937307297	5.65438885893675	1.03294147203764e-05	0.000872425646462269	0.000706059074704427	ANK2/TRDN/AHNAK/DMD/RRAD/HSPA2/ASPH/PLN/CASQ1/CAMK2D/ATP1A2/CASQ2/ATP2A1/JPH2	14
GO:0014841	BP	GO:0014841	skeletal muscle satellite cell proliferation	7/973	17/18986	0.411764705882353	8.03470165044435	6.74398540956007	1.12332684652329e-05	0.000933940960992251	0.000755843771237955	ANGPT1/MEGF10/SUGT1/SIX1/MSTN/CFLAR/JAK2	7
GO:0070296	BP	GO:0070296	sarcoplasmic reticulum calcium ion transport	11/973	45/18986	0.244444444444444	4.76980701153363	5.8842703648716	1.23217698080182e-05	0.0010086790330533	0.000816329721208135	ANK2/TRDN/DMD/ASPH/PLN/PDE4D/CASQ1/CAMK2D/ATP1A2/CASQ2/ATP2A1	11
GO:0055002	BP	GO:0055002	striated muscle cell development	24/973	177/18986	0.135593220338983	2.64580974445625	5.11272113712994	1.27239441771869e-05	0.00102581980252744	0.00083020184416063	SGCD/NEB/BMPR1A/LDB3/ANKRD23/SGCB/FHOD3/AKAP13/SIX1/MYOM2/ALPK2/CASQ1/CAV2/MYLK3/BCL2/COL6A1/MYH6/SYNPO2L/PPP3CA/CFLAR/HOMER1/ACTN3/SORBS2/MYH3	24
GO:0048545	BP	GO:0048545	response to steroid hormone	37/973	340/18986	0.108823529411765	2.12345686476029	4.85815891890592	1.33551867950111e-05	0.00106064102889931	0.000858382862189949	RBFOX2/FKBP4/NR3C1/AGL/DDIT4/PDCD7/UFL1/NR2C1/ABHD2/ESR1/FOSL2/IDH1/TGFB2/RELA/THBS1/CAV1/ADM/NPC1/ATP1A1/MAPK1/CYP1B1/PPARGC1B/BCL2/UFSP2/MSTN/ATP1A2/AR/CFLAR/AREG/JAK2/YAP1/ERRFI1/COL1A1/NR4A3/SGK1/ZFP36/CDKN1A	37
GO:0051146	BP	GO:0051146	striated muscle cell differentiation	35/973	314/18986	0.111464968152866	2.17499885441965	4.87950249312944	1.35694148942104e-05	0.00106180671547196	0.000859326259012609	SYNE1/SGCD/NEB/SIK1/BMPR1A/LDB3/MEF2C/ANKRD23/SGCB/XBP1/DOCK5/FHOD3/AKAP13/SIX1/NEO1/BHLHE41/MYOM2/ALPK2/SMYD1/CASQ1/CAV2/MYLK3/ACADM/IGFBP5/BCL2/COL6A1/MYH6/SYNPO2L/PPP3CA/CFLAR/HOMER1/IRX3/ACTN3/SORBS2/MYH3	35
GO:0014808	BP	GO:0014808	release of sequestered calcium ion into cytosol by sarcoplasmic reticulum	10/973	38/18986	0.263157894736842	5.1349597014118	5.92993711710347	1.51685600243713e-05	0.0011697377955026	0.000946675500529411	ANK2/TRDN/DMD/ASPH/PLN/PDE4D/CASQ1/CAMK2D/ATP1A2/CASQ2	10
GO:1904062	BP	GO:1904062	regulation of monoatomic cation transmembrane transport	35/973	318/18986	0.110062893081761	2.14764037826343	4.79666270129871	1.78132909302134e-05	0.00135406458628093	0.0010958522285038	ANK2/ANK3/KCNJ2/AKAP9/KLHL24/DLG1/TRDN/AHNAK/UTRN/P2RX5/DMD/RRAD/HSPA2/CACNA2D1/CAV1/ASPH/SLMAP/PLN/AGT/PDE4D/CASQ1/F2R/CAMK2D/CRBN/CAB39/BCL2/ATP1A2/CASQ2/ATP2A1/KCNN2/SESTD1/PPP3CA/HOMER1/JPH2/PDE4B	35
GO:0006163	BP	GO:0006163	purine nucleotide metabolic process	44/973	440/18986	0.1	1.95128468653649	4.6922421082497	1.8245918202746e-05	0.00136741592615227	0.00110665754436522	NUPR1/ZBTB20/TPST2/AMPD1/DNM1L/NNMT/PRKAA1/DLG1/DDIT4/NUDT3/PDE5A/NME1/PDE7B/OGT/MYH8/IDH1/GART/GUCY1A2/SLC25A13/STAT3/ENO1/DCXR/NUDT12/NDUFS1/ARNT/PDE4D/MYH4/PFKFB3/PDE7A/SLC4A7/TKT/COL6A1/LDHB/ATP1A2/BPGM/MYH6/PRKAA2/MDH1/PDE4B/NAMPT/AMPD3/ACTN3/MYH3/HK2	44
GO:0048024	BP	GO:0048024	regulation of mRNA splicing, via spliceosome	18/973	114/18986	0.157894736842105	3.08097582084708	5.17939689628815	1.92913415959876e-05	0.00142568373100348	0.00115381401270739	CIRBP/RBFOX2/JMJD6/UPF3A/HNRNPA2B1/RBM5/NSRP1/CELF1/TRA2A/LARP7/ARGLU1/SNRNP70/RBPMS/RBM39/SRSF10/SON/KHDRBS3/WTAP	18
GO:0060048	BP	GO:0060048	cardiac muscle contraction	21/973	147/18986	0.142857142857143	2.78754955219498	5.05657589797847	1.96643181139002e-05	0.00143334022854881	0.00116001046004277	ANK2/SGCD/KCNJ2/AKAP9/DLG1/PDE5A/DMD/CACNA2D1/CAV1/ASPH/ATP1A1/PLN/SCN7A/PDE4D/CAMK2D/ATP1A2/CASQ2/MYH6/ATP2A1/KCNN2/PDE4B	21
GO:0050684	BP	GO:0050684	regulation of mRNA processing	20/973	136/18986	0.147058823529412	2.86953630373013	5.08529763041274	2.00165955538308e-05	0.00143930141813424	0.00116483488493203	CIRBP/RBFOX2/JMJD6/UPF3A/CDK9/HNRNPA2B1/RBM5/NSRP1/CELF1/TRA2A/LARP7/ARGLU1/SLTM/SNRNP70/RBPMS/RBM39/SRSF10/SON/KHDRBS3/WTAP	20
GO:0000281	BP	GO:0000281	mitotic cytokinesis	16/973	94/18986	0.170212765957447	3.32133563665785	5.24362461340622	2.12507874410558e-05	0.00150767253298477	0.0012201680199489	ANK3/EXOC6/RASA1/MTMR3/SPTBN1/EFHC1/ROCK2/ROCK1/NUSAP1/RAB11FIP3/RHOB/MYH10/SON/CHMP5/APC/CHMP1B	16
GO:0060213	BP	GO:0060213	positive regulation of nuclear-transcribed mRNA poly(A) tail shortening	6/973	13/18986	0.461538461538462	9.00592932247609	6.71095182055336	2.24318965004484e-05	0.00156174987559468	0.00126393312318773	CNOT7/CPEB3/TNRC6B/TOB1/BTG2/ZFP36	6
GO:0014856	BP	GO:0014856	skeletal muscle cell proliferation	8/973	25/18986	0.32	6.24411099691675	6.09789521105515	2.28935332261576e-05	0.00156174987559468	0.00126393312318773	ANGPT1/MEGF10/SUGT1/SIX1/CAV2/MSTN/CFLAR/JAK2	8
GO:0071280	BP	GO:0071280	cellular response to copper ion	8/973	25/18986	0.32	6.24411099691675	6.09789521105515	2.28935332261576e-05	0.00156174987559468	0.00126393312318773	MT1F/MT1G/MT1E/MT1HL1/MT1H/MT1X/MT2A/MT1M	8
GO:2001233	BP	GO:2001233	regulation of apoptotic signaling pathway	41/973	403/18986	0.101736972704715	1.9851779689329	4.64598707573622	2.34186489515554e-05	0.00157734976039527	0.00127655819934461	NUPR1/MIF/BIRC6/GSTP1/SFPQ/ITPRIP/FBXW7/PSME3/SIAH1/P4HB/RELA/XBP1/THBS1/CX3CR1/TAF9B/ZMYND11/CAV1/MYC/ENO1/PRDX2/NRP1/TNFSF10/RET/AGT/USP47/SKIL/SLC25A5/SLC25A6/BCL2/BMP5/AR/ATF3/SRPX/CD44/CFLAR/NR4A2/S100A8/JAK2/YAP1/INHBB/CTSC	41
GO:0034762	BP	GO:0034762	regulation of transmembrane transport	47/973	487/18986	0.0965092402464066	1.88317002602084	4.58884482376485	2.38676764307839e-05	0.00158749882860251	0.00128477189839917	ANK2/ANK3/KCNJ2/C2CD5/AKAP9/KLHL24/DLG1/TRDN/AHNAK/UTRN/IRS2/P2RX5/DMD/RRAD/THBS1/SLC25A27/PIM1/HSPA2/SLC7A5/CACNA2D1/CAV1/ASPH/SLMAP/PLN/GRB10/AGT/PDE4D/CASQ1/F2R/CAMK2D/CRBN/CAB39/BCL2/ATP1A2/CASQ2/ATP2A1/KCNN2/SESTD1/PPP3CA/HOMER1/AZIN1/STOM/JPH2/PDE4B/IRS1/NR4A3/HK2	47
GO:0014855	BP	GO:0014855	striated muscle cell proliferation	15/973	85/18986	0.176470588235294	3.44344356447615	5.24732641648557	2.45449240797947e-05	0.00159085955182727	0.001287491750962	BMPR1A/MEF2C/FGFR1/ANGPT1/TGFB2/MEGF10/SUGT1/PIM1/SIX1/CAV2/MSTN/CFLAR/JAK2/YAP1/FGFR2	15
GO:1903514	BP	GO:1903514	release of sequestered calcium ion into cytosol by endoplasmic reticulum	10/973	40/18986	0.25	4.87821171634121	5.70652126006646	2.47741052707377e-05	0.00159085955182727	0.001287491750962	ANK2/TRDN/DMD/ASPH/PLN/PDE4D/CASQ1/CAMK2D/ATP1A2/CASQ2	10
GO:0019058	BP	GO:0019058	viral life cycle	35/973	323/18986	0.108359133126935	2.11439517116957	4.69481464940835	2.48151367791136e-05	0.00159085955182727	0.001287491750962	IFIT1/NUCKS1/PVR/NFIA/SCARB2/SLPI/CNOT7/VAPA/SLC3A2/TOP2B/WWP1/PCBP2/YTHDC2/EIF2AK2/SLC20A2/EPS15/P4HB/CTSB/SIVA1/CAV1/PTX3/NPC1/NRP1/PIKFYVE/VAPB/CAV2/PPID/BCL2/IFITM1/CHMP5/DDX6/CHMP1B/CD55/STOM/TFRC	35
GO:0006893	BP	GO:0006893	Golgi to plasma membrane transport	13/973	66/18986	0.196969696969697	3.84343953408702	5.37804083535396	2.52620461449032e-05	0.00159989745534575	0.00129480617806694	SYS1/ANK3/MACF1/EXOC6/SPTBN1/GOLGA4/ACSL3/KIF13A/RAB11FIP3/RABEP1/PKDCC/PREPL/RAB10	13
GO:0009166	BP	GO:0009166	nucleotide catabolic process	22/973	161/18986	0.136645962732919	2.66635174557781	4.93492802229536	2.55574673377916e-05	0.00159989745534575	0.00129480617806694	NUPR1/ZBTB20/PRKAA1/DDIT4/NUDT3/PDE5A/PDE7B/OGT/STAT3/ENO1/NUDT12/ARNT/PDE4D/PFKFB3/PDE7A/COL6A1/BPGM/PRKAA2/PDE4B/AMPD3/ACTN3/HK2	22
GO:0022898	BP	GO:0022898	regulation of transmembrane transporter activity	25/973	197/18986	0.126903553299492	2.47624960220366	4.8407178509935	2.67966113928756e-05	0.00165796243280804	0.00134179849704106	ANK2/ANK3/AKAP9/KLHL24/TRDN/AHNAK/UTRN/DMD/RRAD/PIM1/HSPA2/CAV1/ASPH/SLMAP/PLN/CASQ1/CAMK2D/CRBN/CAB39/BCL2/ATP1A2/CASQ2/ATP2A1/HOMER1/JPH2	25
GO:0007266	BP	GO:0007266	Rho protein signal transduction	20/973	139/18986	0.143884892086331	2.80760386552012	4.97116573686425	2.76868547025565e-05	0.00169335349278509	0.00137044068467221	RHOBTB1/CDC42EP4/ARHGAP29/RHOD/CDH13/DLC1/COL3A1/CUL3/ROCK2/HEG1/ROCK1/AKAP13/DOCK9/ARHGAP35/RHOU/NRP1/RHOB/F2R/COL1A2/SYNPO2L	20
GO:0010959	BP	GO:0010959	regulation of metal ion transport	41/973	408/18986	0.100490196078431	1.96084980754892	4.55989461970875	3.11729655064363e-05	0.00186839244119143	0.00151210070859537	ANK2/ANK3/KCNJ2/SIK1/AKAP9/KLHL24/DLG1/TRDN/AHNAK/UTRN/NKAIN4/P2RX5/DMD/RRAD/KIF5B/CAMK2B/HSPA2/CACNA2D1/CAV1/ASPH/ATP1A1/SLMAP/PLN/AGT/PDE4D/CASQ1/F2R/CAMK2D/CRBN/CAB39/BCL2/ATP1A2/CASQ2/ATP2A1/KCNN2/SESTD1/PPP3CA/HOMER1/HES1/JPH2/PDE4B	41
GO:0002053	BP	GO:0002053	positive regulation of mesenchymal cell proliferation	8/973	26/18986	0.307692307692308	6.00395288165072	5.93402559859045	3.1588599856524e-05	0.00186839244119143	0.00151210070859537	SYNE1/BMPR1A/FGFR1/IRS2/SIX1/MYC/PRRX1/FGFR2	8
GO:0097191	BP	GO:0097191	extrinsic apoptotic signaling pathway	28/973	236/18986	0.11864406779661	2.31508352639922	4.7247343956957	3.16022025384756e-05	0.00186839244119143	0.00151210070859537	BIRC6/IL6R/CIB1/GSTP1/TNFRSF1A/ITPRIP/PSME3/TGFB2/RELA/THBS1/SIVA1/ZMYND11/CAV1/PRDX2/NRP1/TNFSF10/RET/AGT/SKIL/ERBB3/BCL2/BMP5/AR/ATF3/SRPX/CFLAR/JAK2/YAP1	28
GO:0003015	BP	GO:0003015	heart process	30/973	262/18986	0.114503816793893	2.23429544259903	4.67561939255026	3.30800612223009e-05	0.00193427478861388	0.00156541966987198	ANK2/SGCD/KCNJ2/SPX/DNM1L/AKAP9/DLG1/TRDN/PDE5A/DMD/TGFB2/CACNA2D1/CAV1/ASPH/ADM/ATP1A1/PLN/AGT/SCN7A/PDE4D/CAMK2D/ATP1A2/CASQ2/MYH6/ATP2A1/KCNN2/ATP2B2/IRX3/PDE4B/YAP1	30
GO:0008016	BP	GO:0008016	regulation of heart contraction	26/973	213/18986	0.122065727699531	2.38184985211026	4.71359771250024	3.67807363729868e-05	0.00210720465636609	0.00170537280273666	ANK2/KCNJ2/SPX/AKAP9/DLG1/TRDN/PDE5A/DMD/TGFB2/CACNA2D1/CAV1/ASPH/ADM/ATP1A1/PLN/AGT/PDE4D/CAMK2D/ATP1A2/CASQ2/MYH6/ATP2A1/KCNN2/ATP2B2/IRX3/PDE4B	26
GO:0019318	BP	GO:0019318	hexose metabolic process	28/973	238/18986	0.117647058823529	2.2956290429841	4.67477138631089	3.68295495286688e-05	0.00210720465636609	0.00170537280273666	NR3C1/NNMT/SIK1/PRKAA1/DYRK2/SLC39A14/SERP1/OGT/IRS2/EPM2AIP1/SLC25A13/ENO1/DCXR/PHKA1/ACADM/PFKFB3/FBP2/ATF3/IGFBP3/RORC/FBN1/PPARGC1A/ACTN3/IRS1/MIDN/ERRFI1/NPY1R/HK2	28
GO:0048144	BP	GO:0048144	fibroblast proliferation	17/973	109/18986	0.155963302752294	3.04328804322204	4.97215949194948	3.83464219939135e-05	0.00217065224925121	0.00175672130321501	NUPR1/MIF/GSTP1/ESR1/COL3A1/FOSL2/CDK4/CAV1/MYC/CKS2/AGT/DDR2/CDK6/TP53INP1/GNG2/E2F8/CDKN1A	17
GO:0071276	BP	GO:0071276	cellular response to cadmium ion	8/973	27/18986	0.296296296296296	5.7815842564044	5.77849415139419	4.2881517978747e-05	0.00239072119420323	0.00193482436136568	MT1F/MT1G/MT1E/MT1HL1/MT1H/MT1X/MT2A/MT1M	8
GO:1901655	BP	GO:1901655	cellular response to ketone	17/973	110/18986	0.154545454545455	3.01562178828366	4.92741451962241	4.32264652799881e-05	0.00239072119420323	0.00193482436136568	NR3C1/PRKAA1/DDIT4/GNAS/CDK4/ROCK2/XRN1/CYP1B1/MSTN/BTG2/AR/PRKAA2/CFLAR/GNG2/JAK2/KLF2/SGK1	17
GO:0060047	BP	GO:0060047	heart contraction	29/973	253/18986	0.114624505928854	2.23665043120783	4.60227158904225	4.3624161726556e-05	0.00239072119420323	0.00193482436136568	ANK2/SGCD/KCNJ2/SPX/DNM1L/AKAP9/DLG1/TRDN/PDE5A/DMD/TGFB2/CACNA2D1/CAV1/ASPH/ADM/ATP1A1/PLN/AGT/SCN7A/PDE4D/CAMK2D/ATP1A2/CASQ2/MYH6/ATP2A1/KCNN2/ATP2B2/IRX3/PDE4B	29
GO:0072001	BP	GO:0072001	renal system development	35/973	332/18986	0.105421686746988	2.05707722978244	4.51604717453521	4.40313243811158e-05	0.00239072119420323	0.00193482436136568	COL4A3/JMJD6/NFIA/IL6R/MEF2C/FGFR1/DLG1/PBX1/ANGPT1/COL4A4/SOX17/FREM2/TGFB2/PODXL/CUL3/FRAS1/SIX1/MYC/NRP1/RET/AGT/WDPCP/BCL2/PAX8/ODC1/TIPARP/PPP3CA/FBN1/CFLAR/IRX3/HES1/YAP1/NPNT/ARID5B/FGFR2	35
GO:1903169	BP	GO:1903169	regulation of calcium ion transmembrane transport	23/973	179/18986	0.128491620111732	2.50723730672286	4.70887416200582	4.55825820753761e-05	0.00244994867902097	0.00198275750420376	ANK2/TRDN/AHNAK/P2RX5/DMD/RRAD/HSPA2/CACNA2D1/CAV1/ASPH/PLN/PDE4D/CASQ1/F2R/CAMK2D/BCL2/ATP1A2/CASQ2/ATP2A1/SESTD1/PPP3CA/JPH2/PDE4B	23
GO:0071560	BP	GO:0071560	cellular response to transforming growth factor beta stimulus	33/973	306/18986	0.107843137254902	2.10432662273542	4.52624977018876	4.60860086852394e-05	0.00245223652214159	0.00198460906875068	TET1/NR3C1/NREP/BMPR1A/MEF2C/SAP30/OGT/COL3A1/TGFB2/ZEB1/XBP1/THBS1/CX3CR1/STAT3/CAV1/LDLRAD4/ZNF451/USP9X/DDR2/CAV2/ARID4A/COL1A2/SKIL/ZEB2/CILP/MSTN/FBN1/CFLAR/SMAD9/ASPN/COL1A1/NPNT/FGFR2	33
GO:1903522	BP	GO:1903522	regulation of blood circulation	30/973	267/18986	0.112359550561798	2.19245470397358	4.56063059108154	4.72184863822568e-05	0.00248761946574246	0.00201324468775208	ANK2/KCNJ2/SPX/AKAP9/DLG1/TRDN/PDE5A/SMTNL1/DMD/TGFB2/DOCK5/CACNA2D1/CAV1/ASPH/ADM/ATP1A1/PLN/AGT/PDE4D/F2R/CAMK2D/ADD3/ATP1A2/CASQ2/MYH6/ATP2A1/KCNN2/ATP2B2/IRX3/PDE4B	30
GO:0051701	BP	GO:0051701	biological process involved in interaction with host	25/973	204/18986	0.122549019607843	2.39128025310844	4.64330790173957	4.82695801338334e-05	0.00251806309698164	0.00203788289295678	IFIT1/PVR/SCARB2/VAPA/SLC3A2/WWP1/SLC20A2/EPS15/P4HB/CTSB/SIVA1/CAV1/PTX3/NPC1/NRP1/PIKFYVE/VAPB/CAV2/PPID/IFITM1/CHMP5/CHMP1B/CD55/INHBB/TFRC	25
GO:0000910	BP	GO:0000910	cytokinesis	24/973	192/18986	0.125	2.43910585817061	4.65803170803782	4.93133339590561e-05	0.00254753640772949	0.00206173581222788	ANK3/BIRC6/EXOC6/RASA1/MTMR3/SPTBN1/EFHC1/CENPV/AHCTF1/KLHL21/CUL3/ROCK2/ROCK1/ACTR2/NUSAP1/KIF13A/RAB11FIP3/RHOB/MYH10/SON/CHMP5/APC/CHMP1B/E2F8	24
GO:0072659	BP	GO:0072659	protein localization to plasma membrane	32/973	295/18986	0.108474576271186	2.116647795565	4.49241272261292	5.33663356229679e-05	0.00273040646009435	0.0022097335934571	SYS1/ANK2/ANK3/MACF1/TNIK/CIB1/TNFRSF1A/CLASP2/C2CD5/SCARB2/CCDC88A/DLG1/SPTBN1/GOLGA4/P2RY1/ANK1/IKBKB/ROCK2/KIF5B/ACSL3/CAMK2B/ROCK1/SLMAP/KIF13A/RAB11FIP3/MYO5A/CAMK2D/AR/PKDCC/PREPL/RAB10/ERRFI1	32
GO:0001822	BP	GO:0001822	kidney development	34/973	322/18986	0.105590062111801	2.06036271249194	4.46014231771806	5.45340262087631e-05	0.00276357669958884	0.00223657845834636	COL4A3/JMJD6/IL6R/MEF2C/FGFR1/DLG1/PBX1/ANGPT1/COL4A4/SOX17/FREM2/TGFB2/PODXL/CUL3/FRAS1/SIX1/MYC/NRP1/RET/AGT/WDPCP/BCL2/PAX8/ODC1/TIPARP/PPP3CA/FBN1/CFLAR/IRX3/HES1/YAP1/NPNT/ARID5B/FGFR2	34
GO:0060211	BP	GO:0060211	regulation of nuclear-transcribed mRNA poly(A) tail shortening	6/973	15/18986	0.4	7.80513874614594	6.12782279857013	5.98750318170025e-05	0.00299799812098219	0.00242629705792107	CNOT7/CPEB3/TNRC6B/TOB1/BTG2/ZFP36	6
GO:0050678	BP	GO:0050678	regulation of epithelial cell proliferation	40/973	406/18986	0.0985221674876847	1.92244796703102	4.36667365915304	6.02867504125341e-05	0.00299799812098219	0.00242629705792107	NUPR1/COL4A3/NFIB/BMPR1A/RTN4/MEF2C/FGFR1/DLG1/DUSP10/FBXW7/CDH13/NME1/IRS2/CDK4/IFT80/TGFB2/ZEB1/XBP1/THBS1/STAT3/CAV1/SIX1/MYC/NRP1/ARNT/CAV2/SPARC/KRIT1/CDK6/BMP5/HMGN1/AR/RICTOR/CFLAR/AREG/HES1/YAP1/NR4A3/FGFR2/ZFP36	40
GO:1904035	BP	GO:1904035	regulation of epithelial cell apoptotic process	11/973	53/18986	0.207547169811321	4.04983614186818	5.16741593831942	6.35443223357396e-05	0.0031307346217451	0.00253372146857223	NUPR1/PRKAA1/ESR1/NPC1/BCL2/PRKAA2/CFLAR/JAK2/YAP1/SFRP4/ZFP36	11
GO:1901292	BP	GO:1901292	nucleoside phosphate catabolic process	23/973	184/18986	0.125	2.43910585817061	4.55898669513435	7.02482295438609e-05	0.00339874521000004	0.00275062397335487	NUPR1/ZBTB20/PRKAA1/DDIT4/NUDT3/PDE5A/PDE7B/OGT/STAT3/ENO1/NUDT12/ARNT/PDE4D/PFKFB3/PDE7A/COL6A1/BPGM/PRKAA2/PDE4B/AMPD3/ACTN3/SUCLA2/HK2	23
GO:0019362	BP	GO:0019362	pyridine nucleotide metabolic process	22/973	172/18986	0.127906976744186	2.49582925022109	4.58009378889136	7.09003417233612e-05	0.00339874521000004	0.00275062397335487	NUPR1/ZBTB20/NNMT/PRKAA1/DDIT4/OGT/IDH1/STAT3/ENO1/DCXR/NUDT12/ARNT/PFKFB3/TKT/COL6A1/LDHB/BPGM/PRKAA2/MDH1/NAMPT/ACTN3/HK2	22
GO:0046496	BP	GO:0046496	nicotinamide nucleotide metabolic process	22/973	172/18986	0.127906976744186	2.49582925022109	4.58009378889136	7.09003417233612e-05	0.00339874521000004	0.00275062397335487	NUPR1/ZBTB20/NNMT/PRKAA1/DDIT4/OGT/IDH1/STAT3/ENO1/DCXR/NUDT12/ARNT/PFKFB3/TKT/COL6A1/LDHB/BPGM/PRKAA2/MDH1/NAMPT/ACTN3/HK2	22
GO:0034765	BP	GO:0034765	regulation of monoatomic ion transmembrane transport	36/973	354/18986	0.101694915254237	1.98435730834219	4.34503580587691	7.29514704068253e-05	0.00346584619673855	0.00280492918641281	ANK2/ANK3/KCNJ2/AKAP9/KLHL24/DLG1/TRDN/AHNAK/UTRN/P2RX5/DMD/RRAD/HSPA2/CACNA2D1/CAV1/ASPH/SLMAP/PLN/AGT/PDE4D/CASQ1/F2R/CAMK2D/CRBN/CAB39/BCL2/ATP1A2/CASQ2/ATP2A1/KCNN2/SESTD1/PPP3CA/HOMER1/STOM/JPH2/PDE4B	36
GO:0010463	BP	GO:0010463	mesenchymal cell proliferation	10/973	45/18986	0.222222222222222	4.3361881923033	5.20743721138621	7.3854669117686e-05	0.00347770525995758	0.00281452679422872	SYNE1/NFIB/BMPR1A/FGFR1/IRS2/ZEB1/SIX1/MYC/PRRX1/FGFR2	10
GO:0046688	BP	GO:0046688	response to copper ion	9/973	37/18986	0.243243243243243	4.7463681564401	5.30135471381645	7.96677025300691e-05	0.00371852495756577	0.00300942355540639	MT1F/MT1G/MT1E/MT1HL1/MT1H/MT1X/MT2A/MT1M/TFRC	9
GO:0005996	BP	GO:0005996	monosaccharide metabolic process	29/973	262/18986	0.110687022900763	2.15981892784573	4.39349582257512	8.21563782453455e-05	0.00380133990124768	0.00307644616386003	NR3C1/NNMT/SIK1/PRKAA1/DYRK2/SLC39A14/SERP1/OGT/IRS2/EPM2AIP1/SLC25A13/ENO1/DCXR/PHKA1/ACADM/PFKFB3/FBP2/ATP1A2/ATF3/IGFBP3/RORC/FBN1/PPARGC1A/ACTN3/IRS1/MIDN/ERRFI1/NPY1R/HK2	29
GO:1901654	BP	GO:1901654	response to ketone	26/973	224/18986	0.116071428571429	2.26488401115842	4.42592288364852	8.63899667896754e-05	0.00396276735592985	0.00320709032791799	NR3C1/PRKAA1/DDIT4/GNAS/ABHD2/CDK4/TGFB2/RELA/ROCK2/THBS1/CAV1/XRN1/CYP1B1/MSTN/HOXA10/BTG2/AR/PRKAA2/CFLAR/GNG2/JAK2/YAP1/ERRFI1/KLF2/SGK1/CDKN1A	26
GO:0014857	BP	GO:0014857	regulation of skeletal muscle cell proliferation	6/973	16/18986	0.375	7.31731757451182	5.87526867863321	9.16518157133823e-05	0.00413759893390394	0.00334858252576208	ANGPT1/SIX1/CAV2/MSTN/CFLAR/JAK2	6
GO:0070482	BP	GO:0070482	response to oxygen levels	36/973	358/18986	0.100558659217877	1.96218571830485	4.27155498812423	9.17565634656389e-05	0.00413759893390394	0.00334858252576208	RTN4/PRKAA1/MALAT1/DDIT4/HP1BP3/PGF/FOSL2/P4HB/TGFB2/ROCK2/THBS1/IRAK1/SLC7A5/GUCY1A2/CAV1/HILPDA/ADM/RWDD3/MYC/ENO1/ARNT/DDR2/SCFD1/BCL2/COL6A1/ZEB2/MSTN/DDAH1/CFLAR/NR4A2/EGLN1/COL1A1/FGFR2/CDKN1A/HK2/TFRC	36
GO:0032409	BP	GO:0032409	regulation of transporter activity	26/973	225/18986	0.115555555555556	2.25481785999772	4.40060770812371	9.30291925596575e-05	0.00415973389588183	0.00336649647732471	ANK2/ANK3/AKAP9/KLHL24/TRDN/AHNAK/UTRN/DMD/RRAD/PIM1/HSPA2/CAV1/ASPH/SLMAP/PLN/CASQ1/CAMK2D/CRBN/CAB39/BCL2/ATP1A2/CASQ2/ATP2A1/HOMER1/JPH2/SGK1	26
GO:0032412	BP	GO:0032412	regulation of monoatomic ion transmembrane transporter activity	23/973	188/18986	0.122340425531915	2.38720998884783	4.44256719881651	9.79252386749158e-05	0.00434216829157689	0.00351414167911474	ANK2/ANK3/AKAP9/KLHL24/TRDN/AHNAK/UTRN/DMD/RRAD/HSPA2/CAV1/ASPH/SLMAP/PLN/CASQ1/CAMK2D/CRBN/CAB39/ATP1A2/CASQ2/ATP2A1/HOMER1/JPH2	23
GO:0086001	BP	GO:0086001	cardiac muscle cell action potential	14/973	85/18986	0.164705882352941	3.21388066017774	4.75433713304843	9.93721584578283e-05	0.0043699111996207	0.00353659417356221	ANK2/ANK3/KCNJ2/AKAP9/DLG1/DMD/CACNA2D1/CAV1/ATP1A1/SLMAP/SCN7A/CAMK2D/ATP1A2/KCNN2	14
GO:2001236	BP	GO:2001236	regulation of extrinsic apoptotic signaling pathway	21/973	164/18986	0.128048780487805	2.49859624495526	4.47963238732773	0.00010102547794001	0.00440620137802291	0.00356596402288682	BIRC6/GSTP1/ITPRIP/PSME3/RELA/THBS1/ZMYND11/CAV1/PRDX2/NRP1/TNFSF10/RET/AGT/SKIL/BCL2/BMP5/AR/ATF3/SRPX/CFLAR/YAP1	21
GO:0086065	BP	GO:0086065	cell communication involved in cardiac conduction	11/973	56/18986	0.196428571428571	3.8328806342681	4.93418783747605	0.000107851777317351	0.00463490523867284	0.0037510553677901	ANK2/TRDN/CACNA2D1/CAV1/ATP1A1/PDE4D/CAMK2D/ATP1A2/CASQ2/KCNN2/IRX3	11
GO:0010881	BP	GO:0010881	regulation of cardiac muscle contraction by regulation of the release of sequestered calcium ion	7/973	23/18986	0.304347826086957	5.93869252424148	5.50796383846935	0.000108011322983543	0.00463490523867284	0.0037510553677901	ANK2/DMD/ASPH/PLN/CAMK2D/ATP1A2/CASQ2	7
GO:0003009	BP	GO:0003009	skeletal muscle contraction	10/973	47/18986	0.212765957446809	4.15166954582231	5.02782066348642	0.000109222301186047	0.00464937491688766	0.00376276576128101	SYNM/KCNJ2/MYH8/DMD/RCSD1/CASQ1/ATP2A1/HOMER1/ACTN3/MYH3	10
GO:0009150	BP	GO:0009150	purine ribonucleotide metabolic process	35/973	348/18986	0.100574712643678	1.96249896634417	4.21171462100856	0.000113877812504748	0.00480907809791878	0.00389201446079303	NUPR1/ZBTB20/TPST2/AMPD1/DNM1L/PRKAA1/DLG1/DDIT4/NUDT3/PDE5A/NME1/PDE7B/OGT/MYH8/GART/GUCY1A2/SLC25A13/STAT3/ENO1/NDUFS1/ARNT/PDE4D/MYH4/PFKFB3/PDE7A/COL6A1/ATP1A2/BPGM/MYH6/PRKAA2/PDE4B/AMPD3/ACTN3/MYH3/HK2	35
GO:0061951	BP	GO:0061951	establishment of protein localization to plasma membrane	12/973	66/18986	0.181818181818182	3.54779033915725	4.81885417982258	0.000116383668784906	0.00487620080003533	0.00394633724823085	SYS1/ANK3/MACF1/SCARB2/SPTBN1/GOLGA4/ACSL3/KIF13A/RAB11FIP3/PKDCC/PREPL/RAB10	12
GO:0072524	BP	GO:0072524	pyridine-containing compound metabolic process	22/973	178/18986	0.123595505617978	2.41170017437094	4.39794564784686	0.00011838953127596	0.0049214898118702	0.00398298990501607	NUPR1/ZBTB20/NNMT/PRKAA1/DDIT4/OGT/IDH1/STAT3/ENO1/DCXR/NUDT12/ARNT/PFKFB3/TKT/COL6A1/LDHB/BPGM/PRKAA2/MDH1/NAMPT/ACTN3/HK2	22
GO:2001257	BP	GO:2001257	regulation of cation channel activity	16/973	108/18986	0.148148148148148	2.8907921282022	4.57979848180388	0.000120476297190143	0.00496941377789728	0.00402177504532741	ANK2/ANK3/KLHL24/TRDN/AHNAK/DMD/RRAD/CAV1/ASPH/SLMAP/CASQ1/CAMK2D/CRBN/CASQ2/HOMER1/JPH2	16
GO:0031032	BP	GO:0031032	actomyosin structure organization	25/973	216/18986	0.115740740740741	2.25843135015797	4.32307693601343	0.000122721981739561	0.00502310511412465	0.00406522775138902	NEB/LIMCH1/CLASP2/CCDC88A/LDB3/ANKRD23/DLC1/ARHGAP28/CUL3/ROCK2/EPB41L2/ROCK1/FHOD3/AKAP13/NRP1/MYOM2/CD47/CASQ1/MYH10/MYLK3/ZEB2/MYH6/SYNPO2L/CFLAR/MYH3	25
GO:0044829	BP	GO:0044829	positive regulation by host of viral genome replication	5/973	11/18986	0.454545454545455	8.86947584789311	6.06764206483361	0.000124735974054773	0.00502818271170793	0.00406933708020794	NUCKS1/VAPA/YTHDC2/VAPB/STOM	5
GO:1901844	BP	GO:1901844	regulation of cell communication by electrical coupling involved in cardiac conduction	5/973	11/18986	0.454545454545455	8.86947584789311	6.06764206483361	0.000124735974054773	0.00502818271170793	0.00406933708020794	TRDN/CAV1/PDE4D/CAMK2D/IRX3	5
GO:0043269	BP	GO:0043269	regulation of monoatomic ion transport	44/973	480/18986	0.0916666666666667	1.78867762932511	4.0675467996399	0.000141572703513266	0.00566397259694805	0.00458388547742598	ANK2/ANK3/KCNJ2/SIK1/ATP8B1/AKAP9/KLHL24/DLG1/TRDN/AHNAK/UTRN/NKAIN4/P2RY1/P2RX5/DMD/RRAD/KIF5B/CAMK2B/HSPA2/CACNA2D1/CAV1/ASPH/ATP1A1/SLMAP/PLN/AGT/PDE4D/CASQ1/F2R/CAMK2D/CRBN/CAB39/BCL2/ATP1A2/CASQ2/ATP2A1/KCNN2/SESTD1/PPP3CA/HOMER1/HES1/STOM/JPH2/PDE4B	44
GO:0007263	BP	GO:0007263	nitric oxide mediated signal transduction	7/973	24/18986	0.291666666666667	5.69124700239808	5.3446657002773	0.000145775887297	0.00566537392274598	0.00458501957842388	CD36/PDE5A/RASD1/THBS1/GUCY1A2/AGT/DDAH1	7
GO:0046823	BP	GO:0046823	negative regulation of nucleocytoplasmic transport	7/973	24/18986	0.291666666666667	5.69124700239808	5.3446657002773	0.000145775887297	0.00566537392274598	0.00458501957842388	CD36/TPR/ANGPT1/MDFIC/PKIG/PKIA/TXN	7
GO:0086064	BP	GO:0086064	cell communication by electrical coupling involved in cardiac conduction	7/973	24/18986	0.291666666666667	5.69124700239808	5.3446657002773	0.000145775887297	0.00566537392274598	0.00458501957842388	TRDN/CAV1/ATP1A1/PDE4D/CAMK2D/ATP1A2/IRX3	7
GO:0071347	BP	GO:0071347	cellular response to interleukin-1	14/973	88/18986	0.159090909090909	3.10431654676259	4.59846812313649	0.000145866609174253	0.00566537392274598	0.00458501957842388	TNIP2/RELA/AKAP12/IKBKB/IRAK1/IRAK2/CD47/MYLK3/PLCB1/ZNF675/HES1/INHBB/KLF2/IL1R1	14
GO:0016032	BP	GO:0016032	viral process	42/973	452/18986	0.0929203539823009	1.81314063793213	4.06648336977287	0.000148323420406301	0.00571905014479659	0.00462846005249565	IFIT1/CDK9/NUCKS1/PVR/NFIA/SCARB2/SLPI/CNOT7/VAPA/SLC3A2/TOP2B/WWP1/PCBP2/YTHDC2/EIF2AK2/SLC20A2/EPS15/P4HB/MDFIC/LARP7/CTSB/IRF7/SIVA1/CAV1/PTX3/MGAT4A/NPC1/NRP1/PIKFYVE/VAPB/CAV2/PPID/BCL2/IFITM1/CHMP5/DDX6/CHMP1B/CD55/STOM/EIF3A/ZFP36/TFRC	42
GO:0032496	BP	GO:0032496	response to lipopolysaccharide	35/973	354/18986	0.0988700564971751	1.92923627199935	4.10172692348538	0.000159184541005212	0.00609367584668155	0.00493164677964653	CD36/MIF/GSTP1/SLPI/MEF2C/DUSP10/TNIP2/FBXO3/FOSL2/LBP/CDK4/RELA/XBP1/AKAP12/IRAK1/CX3CR1/SLC7A5/ERBIN/THBD/ADM/MAPK1/PRDX2/IRAK2/F2R/COL6A1/RPS6KA3/CHMP5/LY96/CD14/S100A8/CD55/JAK2/PDE4B/FGFR2/ZFP36	35
GO:0009791	BP	GO:0009791	post-embryonic development	14/973	89/18986	0.157303370786517	3.06943658556301	4.54798884553812	0.000165065523788683	0.00622917483744386	0.00504130688928335	SERP1/SEMA3C/CSRNP1/HEG1/ATRX/ACADM/BCL2/ALDH5A1/HMGN1/TIPARP/NR4A2/JAK2/ARID5B/FGFR2	14
GO:0044042	BP	GO:0044042	glucan metabolic process	14/973	89/18986	0.157303370786517	3.06943658556301	4.54798884553812	0.000165065523788683	0.00622917483744386	0.00504130688928335	PPP1R3A/STK40/AGL/DYRK2/GABARAPL1/IRS2/EPM2AIP1/NPC1/PHKA1/GRB10/ACADM/PPP1R3C/PHKB/IRS1	14
GO:0030336	BP	GO:0030336	negative regulation of cell migration	37/973	383/18986	0.0966057441253264	1.88505309143211	4.06673537671024	0.000167399502346213	0.0062412899121817	0.00505111168868839	LIMCH1/TET1/MIF/CLASP2/BMPR1A/MEF2C/SAP30/DUSP10/SEMA6D/OGT/ABHD2/DLC1/COL3A1/THBS1/CX3CR1/STAT3/LDLRAD4/RECK/RHOB/ARID4A/CYP1B1/KRIT1/TP53INP1/IGFBP5/SERPINB1/BCL2/BMP5/IFITM1/PLCB1/ZEB2/MEOX2/DUSP3/TIMP1/IGFBP3/GADD45A/DUSP1/TNFAIP6	37
GO:0014909	BP	GO:0014909	smooth muscle cell migration	15/973	100/18986	0.15	2.92692702980473	4.49018228874473	0.00016890542141593	0.0062412899121817	0.00505111168868839	BMPR1A/MEF2C/SEMA6D/ABHD2/XBP1/DOCK5/NRP1/GRB10/DDR2/CYP1B1/IGFBP5/BCL2/FAT1/IGFBP3/NR4A3	15
GO:0019364	BP	GO:0019364	pyridine nucleotide catabolic process	15/973	100/18986	0.15	2.92692702980473	4.49018228874473	0.00016890542141593	0.0062412899121817	0.00505111168868839	NUPR1/ZBTB20/PRKAA1/DDIT4/OGT/STAT3/ENO1/NUDT12/ARNT/PFKFB3/COL6A1/BPGM/PRKAA2/ACTN3/HK2	15
GO:0035264	BP	GO:0035264	multicellular organism growth	20/973	158/18986	0.126582278481013	2.46998061586897	4.3122780211974	0.000171573386652168	0.00629615165776681	0.0050955116137497	VPS13A/STK40/GNAS/WDR11/MBD5/COL3A1/FOSL2/TAF10/IFT80/XRCC2/HEG1/STAT3/ATRX/BCL2/AR/PKDCC/GPAM/KLF2/ARID5B/NPY1R	20
GO:0030522	BP	GO:0030522	intracellular receptor signaling pathway	37/973	384/18986	0.0963541666666667	1.88014409900651	4.04956402859105	0.000176372371663248	0.00642792732616537	0.00520215841726278	RBFOX2/FKBP4/CD36/NR3C1/RTN4/RIOK3/TNIP2/PCBP2/ASXL2/UFL1/OGT/NR2C1/EIF2AK2/ESR1/ALPK1/RELA/LYPLAL1/IRF7/IKBKB/IRAK1/PIM1/STAT3/ERBIN/CAV1/MAPK1/NR1D2/ARNT/PPARGC1B/UFSP2/AR/RORC/NR4A2/PTPRS/JAK2/ERRFI1/KLF2/NR4A3	37
GO:0061640	BP	GO:0061640	cytoskeleton-dependent cytokinesis	17/973	123/18986	0.138211382113821	2.69689753423742	4.38804919946111	0.000178705820346205	0.00646866442219155	0.00523512718250143	ANK3/EXOC6/RASA1/MTMR3/SPTBN1/EFHC1/ROCK2/ROCK1/ACTR2/NUSAP1/RAB11FIP3/RHOB/MYH10/SON/CHMP5/APC/CHMP1B	17
GO:0002009	BP	GO:0002009	morphogenesis of an epithelium	45/973	500/18986	0.09	1.75615621788284	3.98238966227531	0.000181198117195176	0.00647084014493644	0.00523688800738582	TGM2/NR3C1/CLASP2/MEF2C/FGFR1/DLG1/PBX1/SEMA3C/SOX17/DLC1/ESR1/NTN4/FREM2/TGFB2/PODXL/FRAS1/DLG3/GRSF1/ARHGAP12/SIX1/ADM/MYC/ARHGAP35/NRP1/RHOB/RET/AGT/WDPCP/PAFAH1B1/IGFBP5/BCL2/BMP5/ARHGAP24/FAT1/PAX8/AR/CD44/AREG/IRX3/HES1/YAP1/RAB10/NPNT/FGFR2/SOCS3	45
GO:0009117	BP	GO:0009117	nucleotide metabolic process	45/973	500/18986	0.09	1.75615621788284	3.98238966227531	0.000181198117195176	0.00647084014493644	0.00523688800738582	NUPR1/ZBTB20/TPST2/AMPD1/DNM1L/NNMT/PRKAA1/DLG1/DDIT4/NUDT3/PDE5A/NME1/PDE7B/OGT/MYH8/IDH1/GART/GUCY1A2/SLC25A13/STAT3/ENO1/DCXR/NUDT12/NDUFS1/ARNT/PDE4D/MYH4/PFKFB3/PDE7A/SLC4A7/TKT/COL6A1/LDHB/ATP1A2/BPGM/MYH6/PRKAA2/NT5C3A/MDH1/PDE4B/NAMPT/AMPD3/ACTN3/MYH3/HK2	45
GO:0072006	BP	GO:0072006	nephron development	20/973	160/18986	0.125	2.43910585817061	4.24856631628867	0.000203655770836432	0.0071698290662967	0.00580258374666808	COL4A3/IL6R/MEF2C/DLG1/PBX1/ANGPT1/COL4A4/PODXL/SIX1/MYC/RET/AGT/BCL2/PAX8/PPP3CA/CFLAR/IRX3/HES1/YAP1/NPNT	20
GO:0014842	BP	GO:0014842	regulation of skeletal muscle satellite cell proliferation	5/973	12/18986	0.416666666666667	8.13035286056869	5.74236631795408	0.000204813760209941	0.0071698290662967	0.00580258374666808	ANGPT1/SIX1/MSTN/CFLAR/JAK2	5
GO:1900153	BP	GO:1900153	positive regulation of nuclear-transcribed mRNA catabolic process, deadenylation-dependent decay	5/973	12/18986	0.416666666666667	8.13035286056869	5.74236631795408	0.000204813760209941	0.0071698290662967	0.00580258374666808	CNOT7/CPEB3/TNRC6B/TOB1/ZFP36	5
GO:0061448	BP	GO:0061448	connective tissue development	30/973	290/18986	0.103448275862069	2.01857036538257	4.06241588886245	0.00021012276475867	0.00730760281882929	0.00591408483404002	NFIB/NFIA/IL6R/BMPR1A/PRKAA1/MEF2C/FGFR1/SLC39A14/COL3A1/FOSL2/IFT80/ZEB1/MAF/CHI3L1/XBP1/LNPK/PRRX1/BMP5/COL6A1/PKDCC/TIMP1/CD44/RORC/PITX1/CFLAR/PPARGC1A/ERRFI1/COL1A1/OGN/ARID5B	30
GO:0001952	BP	GO:0001952	regulation of cell-matrix adhesion	17/973	125/18986	0.136	2.65374717368962	4.31132200056793	0.000217783964378091	0.00752486022373911	0.00608991249672434	MACF1/CD36/LIMCH1/CIB1/CLASP2/RASA1/CDH13/UTRN/DLC1/ROCK2/THBS1/ROCK1/NRP1/WDPCP/CDK6/BCL2/DUSP3	17
GO:0014911	BP	GO:0014911	positive regulation of smooth muscle cell migration	10/973	51/18986	0.196078431372549	3.8260484049735	4.69678549253212	0.00022381017699681	0.00768318678580663	0.00621804709062106	SEMA6D/XBP1/DOCK5/NRP1/DDR2/CYP1B1/IGFBP5/BCL2/FAT1/NR4A3	10
GO:0048863	BP	GO:0048863	stem cell differentiation	27/973	251/18986	0.107569721115538	2.09899149547749	4.0735498940413	0.000228170698603166	0.00778266850812467	0.006298558218526	N4BP2L2/BMPR1A/CDK13/MEF2C/FGFR1/SEMA6D/SEMA3C/CHD2/SOX17/UFL1/EIF2AK2/MSI2/ESR1/IFT80/TGFB2/STAT3/SIX1/MAPK1/OCIAD1/NRP1/RET/CDK6/BCL2/HES1/YAP1/FGFR2/ZFP36	27
GO:0072526	BP	GO:0072526	pyridine-containing compound catabolic process	15/973	103/18986	0.145631067961165	2.84167672796575	4.35577273788859	0.000235954284913197	0.00799689649696254	0.00647193415742466	NUPR1/ZBTB20/PRKAA1/DDIT4/OGT/STAT3/ENO1/NUDT12/ARNT/PFKFB3/COL6A1/BPGM/PRKAA2/ACTN3/HK2	15
GO:0006090	BP	GO:0006090	pyruvate metabolic process	17/973	126/18986	0.134920634920635	2.63268568818415	4.27351970237025	0.000239970974614739	0.0080815541514242	0.00654044808227112	NUPR1/ZBTB20/PRKAA1/DDIT4/OGT/DLD/STAT3/ENO1/ARNT/SLC16A1/PFKFB3/COL6A1/LDHB/BPGM/PRKAA2/ACTN3/HK2	17
GO:0033002	BP	GO:0033002	muscle cell proliferation	27/973	252/18986	0.107142857142857	2.09066216414623	4.05082942692249	0.000243396600637136	0.00814536674207673	0.00659209197753408	IL6R/BMPR1A/MEF2C/FGFR1/ANGPT1/CDH13/TGFB2/XBP1/MEGF10/THBS1/IRAK1/SUGT1/PIM1/SIX1/DDR2/CAV2/IGFBP5/MSTN/IGFBP3/CFLAR/PPARGC1A/JAK2/YAP1/NR4A3/OGN/FGFR2/CDKN1A	27
GO:0002026	BP	GO:0002026	regulation of the force of heart contraction	7/973	26/18986	0.269230769230769	5.25345877144438	5.04403894865887	0.000253238421385868	0.00836919109685648	0.00677323431037693	CAV1/ADM/ATP1A1/PLN/CAMK2D/ATP1A2/MYH6	7
GO:0007435	BP	GO:0007435	salivary gland morphogenesis	8/973	34/18986	0.235294117647059	4.5912580859682	4.8711022709443	0.000254803412458326	0.00836919109685648	0.00677323431037693	TGM2/NFIB/FGFR1/SEMA3C/NTN4/TGFB2/NRP1/FGFR2	8
GO:0070498	BP	GO:0070498	interleukin-1-mediated signaling pathway	8/973	34/18986	0.235294117647059	4.5912580859682	4.8711022709443	0.000254803412458326	0.00836919109685648	0.00677323431037693	TNIP2/RELA/IKBKB/IRAK1/IRAK2/PLCB1/ZNF675/IL1R1	8
GO:0010043	BP	GO:0010043	response to zinc ion	10/973	52/18986	0.192307692307692	3.7524705510317	4.61925420571549	0.000264533058934357	0.00855548859031014	0.00692400593931865	MT1F/MT1G/MT1E/MT1HL1/MT1H/MT1X/ZNF658/MT2A/MT1M/S100A8	10
GO:0045214	BP	GO:0045214	sarcomere organization	10/973	52/18986	0.192307692307692	3.7524705510317	4.61925420571549	0.000264533058934357	0.00855548859031014	0.00692400593931865	LDB3/ANKRD23/FHOD3/AKAP13/MYOM2/CASQ1/MYLK3/MYH6/SYNPO2L/MYH3	10
GO:0014910	BP	GO:0014910	regulation of smooth muscle cell migration	14/973	93/18986	0.150537634408602	2.93741780768933	4.35294315320239	0.00026529893204307	0.00855548859031014	0.00692400593931865	BMPR1A/MEF2C/SEMA6D/ABHD2/XBP1/DOCK5/NRP1/DDR2/CYP1B1/IGFBP5/BCL2/FAT1/IGFBP3/NR4A3	14
GO:0044403	BP	GO:0044403	biological process involved in symbiotic interaction	32/973	322/18986	0.0993788819875776	1.93916490587477	3.95035499707803	0.000272746629211704	0.00872659677723621	0.00706248477545245	IFIT1/CDK9/NUCKS1/PVR/SCARB2/VAPA/SLC3A2/SAP30/WWP1/YTHDC2/SLC20A2/EPS15/P4HB/CTSB/ROCK2/CX3CR1/SIVA1/CAV1/PTX3/NPC1/NRP1/PIKFYVE/VAPB/CAV2/PPID/IFITM1/CHMP5/CHMP1B/CD55/STOM/INHBB/TFRC	32
GO:0046626	BP	GO:0046626	regulation of insulin receptor signaling pathway	12/973	72/18986	0.166666666666667	3.25214114422747	4.44978325079122	0.000273884920465786	0.00872659677723621	0.00706248477545245	NUCKS1/CTSD/PRKAA1/BLVRB/OGT/PRKCQ/RELA/GRB10/GRB14/MSTN/IRS1/SOCS3	12
GO:0050879	BP	GO:0050879	multicellular organismal movement	11/973	62/18986	0.17741935483871	3.46195670191957	4.51272098146223	0.000278058920661893	0.00880685426691626	0.00712743762172809	SYNM/KCNJ2/MYH8/DMD/RCSD1/CASQ1/COL6A1/ATP2A1/HOMER1/ACTN3/MYH3	11
GO:0070555	BP	GO:0070555	response to interleukin-1	16/973	116/18986	0.137931034482759	2.69142715384343	4.24683159091457	0.000280586214533082	0.00883431507414515	0.0071496618103696	TNIP2/YTHDC2/RELA/CHI3L1/AKAP12/IKBKB/IRAK1/IRAK2/CD47/MYLK3/PLCB1/ZNF675/HES1/INHBB/KLF2/IL1R1	16
GO:0010906	BP	GO:0010906	regulation of glucose metabolic process	15/973	105/18986	0.142857142857143	2.78754955219498	4.26883078031057	0.000292458586871307	0.00907246854875997	0.00734240078200121	NR3C1/NNMT/SIK1/DYRK2/OGT/IRS2/EPM2AIP1/PHKA1/ACADM/IGFBP3/RORC/PPARGC1A/ACTN3/IRS1/MIDN	15
GO:0010927	BP	GO:0010927	cellular component assembly involved in morphogenesis	18/973	140/18986	0.128571428571429	2.50879459697548	4.16440770164803	0.00029326528667294	0.00907246854875997	0.00734240078200121	ANK2/NEB/CLASP2/LDB3/ANKRD23/DICER1/FHOD3/AKAP13/PLN/MYOM2/PIKFYVE/CASQ1/MYLK3/PAFAH1B1/MYH6/SYNPO2L/CFLAR/MYH3	18
GO:0032989	BP	GO:0032989	cellular anatomical entity morphogenesis	18/973	140/18986	0.128571428571429	2.50879459697548	4.16440770164803	0.00029326528667294	0.00907246854875997	0.00734240078200121	ANK2/NEB/CLASP2/LDB3/ANKRD23/DICER1/FHOD3/AKAP13/PLN/MYOM2/PIKFYVE/CASQ1/MYLK3/PAFAH1B1/MYH6/SYNPO2L/CFLAR/MYH3	18
GO:0046434	BP	GO:0046434	organophosphate catabolic process	26/973	242/18986	0.107438016528926	2.09642156404746	3.98953987418757	0.000301339679928968	0.00926837246764185	0.00750094694608707	NUPR1/ZBTB20/PRKAA1/DDIT4/PLA2G15/NUDT3/PDE5A/PDE7B/OGT/IDH1/STAT3/ENO1/NUDT12/ARNT/PDE4D/PFKFB3/PDE7A/COL6A1/PLCB1/BPGM/PRKAA2/PDE4B/AMPD3/ACTN3/SUCLA2/HK2	26
GO:0098727	BP	GO:0098727	maintenance of cell number	22/973	190/18986	0.115789473684211	2.25938226862119	4.05480854510706	0.000303992424871445	0.0092962281192009	0.00752349068450744	RIF1/TET1/NFIB/SMARCA2/BMPR1A/SAP30/MED14/MED6/PCM1/OGT/RTF1/STAT3/MYC/TEAD4/ARID4A/MED28/PRRX1/PAX8/DDX6/ZIC1/HES1/YAP1	22
GO:0032970	BP	GO:0032970	regulation of actin filament-based process	37/973	395/18986	0.0936708860759494	1.82778565574304	3.86397017202249	0.000307721754237216	0.00935649973883557	0.00757226885163578	ANK2/NEB/LIMCH1/KCNJ2/CLASP2/CDC42EP4/CCDC88A/AKAP9/DLG1/RASA1/ANKRD23/SPTBN1/RHOD/DLC1/LIMA1/ARHGAP28/SIGLEC15/TAOK1/ROCK2/ROCK1/AKAP13/CAV1/ARHGAP35/PLN/NRP1/CD47/PDE4D/CAMK2D/ADD3/MYLK3/ZEB2/ATP1A2/ATP2A1/SYNPO2L/RICTOR/PDE4B/SYNPO2	37
GO:0048009	BP	GO:0048009	insulin-like growth factor receptor signaling pathway	10/973	53/18986	0.188679245283019	3.68166921988016	4.54362123849089	0.000311274625585198	0.00941075160647068	0.00761617519897755	MAPK1/GRB10/IGFBP5/BMP5/COL6A1/PLCB1/CILP/AR/IGFBP3/IRS1	10
GO:0048638	BP	GO:0048638	regulation of developmental growth	32/973	325/18986	0.0984615384615385	1.92126492212823	3.89338593638853	0.000321740290896046	0.00966901863574066	0.00782519218564279	MACF1/RIMS2/CLASP2/BMPR1A/RTN4/MEF2C/FGFR1/DUSP10/SERP1/SEMA6D/GOLGA4/GNAS/MBD5/FOSL2/MYCBP2/PIM1/STAT3/SIX1/NRP1/PAFAH1B1/BCL2/PLCB1/MSTN/MYH6/AR/GPAM/PTPRS/YAP1/ACTN3/NPY1R/FGFR2/CDKN1A	32
GO:0009636	BP	GO:0009636	response to toxic substance	28/973	270/18986	0.103703703703704	2.02355448974154	3.93690584026881	0.000323451478511903	0.00966901863574066	0.00782519218564279	NUPR1/MT1F/CD36/MT1G/MT1E/MT1HL1/MT1H/GSTP1/MT1X/MT2A/MGST3/SRXN1/SNN/GPX3/SLC22A5/MT1M/PIM1/PRDX2/EPHX1/SLC22A3/SCFD1/CYP1B1/TP53INP1/BCL2/COL6A1/INHBB/TXN/CDKN1A	28
GO:0046627	BP	GO:0046627	negative regulation of insulin receptor signaling pathway	9/973	44/18986	0.204545454545455	3.9912641315519	4.61675556993782	0.000328865841037743	0.00977595050369737	0.00791173275910265	PRKAA1/BLVRB/PRKCQ/RELA/GRB10/GRB14/MSTN/IRS1/SOCS3	9
GO:0009259	BP	GO:0009259	ribonucleotide metabolic process	35/973	368/18986	0.0951086956521739	1.85584141382546	3.85318082780595	0.000333429796619057	0.00985655526561113	0.00797696665478692	NUPR1/ZBTB20/TPST2/AMPD1/DNM1L/PRKAA1/DLG1/DDIT4/NUDT3/PDE5A/NME1/PDE7B/OGT/MYH8/GART/GUCY1A2/SLC25A13/STAT3/ENO1/NDUFS1/ARNT/PDE4D/MYH4/PFKFB3/PDE7A/COL6A1/ATP1A2/BPGM/MYH6/PRKAA2/PDE4B/AMPD3/ACTN3/MYH3/HK2	35
GO:0001503	BP	GO:0001503	ossification	41/973	456/18986	0.0899122807017544	1.75444456464903	3.79001337038679	0.000352085889442124	0.010350547059235	0.00837675704395306	CEBPD/SUN1/IL6R/BMPR1A/MEF2C/PBX1/UFL1/SLC20A2/FOSL2/IFT80/PTPRB/ANKH/PAM16/ASF1A/MAPK1/SYNCRIP/DDR2/COL1A2/CDK6/PPARGC1B/IGFBP5/BCL2/COL5A2/BMP5/COL6A1/KREMEN1/IFITM1/TOB1/PKDCC/IGFBP3/PPP3CA/AREG/ALYREF/ASPN/YAP1/ACTN3/COL1A1/NPNT/TNFAIP6/FGFR2/SRGN	41
GO:2000146	BP	GO:2000146	negative regulation of cell motility	37/973	398/18986	0.092964824120603	1.8140083769309	3.81436961973133	0.000356202354810432	0.010414025988716	0.00842813090531798	LIMCH1/TET1/MIF/CLASP2/BMPR1A/MEF2C/SAP30/DUSP10/SEMA6D/OGT/ABHD2/DLC1/COL3A1/THBS1/CX3CR1/STAT3/LDLRAD4/RECK/RHOB/ARID4A/CYP1B1/KRIT1/TP53INP1/IGFBP5/SERPINB1/BCL2/BMP5/IFITM1/PLCB1/ZEB2/MEOX2/DUSP3/TIMP1/IGFBP3/GADD45A/DUSP1/TNFAIP6	37
GO:0035051	BP	GO:0035051	cardiocyte differentiation	20/973	167/18986	0.119760479041916	2.33686788806765	4.03289720486183	0.000361166533936794	0.010501459710807	0.00849889151760382	SYNE1/SGCD/NEB/SIK1/BMPR1A/MEF2C/SEMA3C/SOX17/TGFB2/SGCB/FHOD3/AKAP13/MAPK1/ALPK2/MYLK3/ACADM/MYH6/IRX3/HES1/SORBS2	20
GO:0006096	BP	GO:0006096	glycolytic process	14/973	96/18986	0.145833333333333	2.84562350119904	4.21338791776694	0.000371278787219971	0.010579134409174	0.00856175409607036	NUPR1/ZBTB20/PRKAA1/DDIT4/OGT/STAT3/ENO1/ARNT/PFKFB3/COL6A1/BPGM/PRKAA2/ACTN3/HK2	14
GO:0007044	BP	GO:0007044	cell-substrate junction assembly	14/973	96/18986	0.145833333333333	2.84562350119904	4.21338791776694	0.000371278787219971	0.010579134409174	0.00856175409607036	DST/MACF1/LIMCH1/CLASP2/RHOD/DLC1/ROCK2/THBS1/ROCK1/NRP1/WDPCP/BCL2/DUSP3/ACTN3	14
GO:0048041	BP	GO:0048041	focal adhesion assembly	13/973	85/18986	0.152941176470588	2.98431775587933	4.26134784961128	0.000371300737001658	0.010579134409174	0.00856175409607036	MACF1/LIMCH1/CLASP2/RHOD/DLC1/ROCK2/THBS1/ROCK1/NRP1/WDPCP/BCL2/DUSP3/ACTN3	13
GO:0060314	BP	GO:0060314	regulation of ryanodine-sensitive calcium-release channel activity	6/973	20/18986	0.3	5.85385405960946	5.04757214903358	0.000371790666137106	0.010579134409174	0.00856175409607036	TRDN/DMD/ASPH/CAMK2D/CASQ2/JPH2	6
GO:0001825	BP	GO:0001825	blastocyst formation	9/973	45/18986	0.2	3.90256937307297	4.53060405790082	0.000392618634017757	0.0109953881663604	0.00889863064690661	TET1/RPL7L1/BYSL/RTN4/SOX17/CUL3/TEAD4/SKIL/YAP1	9
GO:1900077	BP	GO:1900077	negative regulation of cellular response to insulin stimulus	9/973	45/18986	0.2	3.90256937307297	4.53060405790082	0.000392618634017757	0.0109953881663604	0.00889863064690661	PRKAA1/BLVRB/PRKCQ/RELA/GRB10/GRB14/MSTN/IRS1/SOCS3	9
GO:1990776	BP	GO:1990776	response to angiotensin	9/973	45/18986	0.2	3.90256937307297	4.53060405790082	0.000392618634017757	0.0109953881663604	0.00889863064690661	COL3A1/RELA/ROCK2/ROCK1/CAV1/AGT/DDR2/FAT1/PPP3CA	9
GO:0000380	BP	GO:0000380	alternative mRNA splicing, via spliceosome	12/973	75/18986	0.16	3.12205549845838	4.27955703401954	0.000404515660469231	0.0112692556510826	0.00912027317156035	RBFOX2/SFPQ/RBM5/CDK13/NSRP1/CELF1/PQBP1/ARGLU1/SRSF1/RBPMS/KHDRBS3/WTAP	12
GO:1904063	BP	GO:1904063	negative regulation of cation transmembrane transport	14/973	97/18986	0.144329896907216	2.81628717644441	4.1680660924345	0.000413825492211137	0.0114292005815509	0.00924971752027712	ANK3/TRDN/RRAD/CAV1/PLN/AGT/CAMK2D/CRBN/CAB39/BCL2/ATP1A2/CASQ2/SESTD1/PPP3CA	14
GO:0010882	BP	GO:0010882	regulation of cardiac muscle contraction by calcium ion signaling	7/973	28/18986	0.25	4.87821171634121	4.77290693843498	0.000416700791734802	0.0114292005815509	0.00924971752027712	ANK2/DMD/ASPH/PLN/CAMK2D/ATP1A2/CASQ2	7
GO:0044342	BP	GO:0044342	type B pancreatic cell proliferation	7/973	28/18986	0.25	4.87821171634121	4.77290693843498	0.000416700791734802	0.0114292005815509	0.00924971752027712	NUPR1/IRS2/CDK4/IGFBP5/SERPINB1/IGFBP3/NR4A3	7
GO:0040013	BP	GO:0040013	negative regulation of locomotion	38/973	416/18986	0.0913461538461538	1.78242351174006	3.75017299624739	0.0004207117323201	0.0114800365521808	0.00929085936259935	LIMCH1/TET1/MIF/CLASP2/BMPR1A/MEF2C/SAP30/DUSP10/SEMA6D/OGT/ABHD2/DLC1/COL3A1/THBS1/CX3CR1/STAT3/LDLRAD4/NRP1/RECK/RHOB/ARID4A/CYP1B1/KRIT1/TP53INP1/IGFBP5/SERPINB1/BCL2/BMP5/IFITM1/PLCB1/ZEB2/MEOX2/DUSP3/TIMP1/IGFBP3/GADD45A/DUSP1/TNFAIP6	38
GO:0036293	BP	GO:0036293	response to decreased oxygen levels	32/973	331/18986	0.0966767371601208	1.88643836764857	3.78123450127134	0.000443755200660732	0.0119532601662066	0.00967384194501454	RTN4/PRKAA1/MALAT1/DDIT4/HP1BP3/PGF/FOSL2/P4HB/TGFB2/ROCK2/THBS1/IRAK1/CAV1/HILPDA/ADM/RWDD3/MYC/ENO1/ARNT/DDR2/SCFD1/BCL2/COL6A1/ZEB2/MSTN/DDAH1/CFLAR/NR4A2/EGLN1/FGFR2/HK2/TFRC	32
GO:0001701	BP	GO:0001701	in utero embryonic development	37/973	403/18986	0.0918114143920596	1.79150206952481	3.73263359656108	0.000452270823271613	0.0119532601662066	0.00967384194501454	N4BP2L2/UPF3A/TET1/RPL7L1/BIRC6/BYSL/BMPR1A/RTN4/FGFR1/MAFF/NSRP1/ANGPT1/BPTF/MBNL1/SOX17/RTF1/COL3A1/TAF10/XRCC2/CUL3/HEG1/ADM/MAPK1/TEAD4/ARNT/SKIL/BMP5/MYH6/AR/E2F8/HES1/YAP1/EGLN1/KLF2/FGFR2/SOCS3/CDKN1A	37
GO:0051224	BP	GO:0051224	negative regulation of protein transport	16/973	121/18986	0.132231404958678	2.58021115575072	4.05273400286869	0.000455019780675118	0.0119532601662066	0.00967384194501454	CD36/PIM3/ANGPT1/MDFIC/NEO1/RAB11FIP3/PKIG/F2R/DPH3/PKDCC/PPP3CA/PKIA/IRS1/INHBB/MIDN/TXN	16
GO:0046032	BP	GO:0046032	ADP catabolic process	14/973	98/18986	0.142857142857143	2.78754955219498	4.12331806523542	0.000460462395263609	0.0119532601662066	0.00967384194501454	NUPR1/ZBTB20/PRKAA1/DDIT4/OGT/STAT3/ENO1/ARNT/PFKFB3/COL6A1/BPGM/PRKAA2/ACTN3/HK2	14
GO:0003018	BP	GO:0003018	vascular process in circulatory system	28/973	276/18986	0.101449275362319	1.97956417474716	3.80994965659162	0.000461594326804174	0.0119532601662066	0.00967384194501454	CD36/ATP8A1/SLC12A2/ANGPT1/SMTNL1/P2RY1/P2RY2/SLC22A5/DOCK5/AKAP12/ROCK2/SLC7A5/ROCK1/CAV1/ADM/ARHGAP35/AGT/SLC16A1/SLC22A3/F2R/ADD3/MYLK3/ZEB2/ATP1A2/DDAH1/KLF2/SLC5A3/TFRC	28
GO:0005978	BP	GO:0005978	glycogen biosynthetic process	9/973	46/18986	0.195652173913043	3.81773090844095	4.44689772113173	0.000466209568845361	0.0119532601662066	0.00967384194501454	PPP1R3A/AGL/DYRK2/IRS2/EPM2AIP1/GRB10/ACADM/PPP1R3C/IRS1	9
GO:0009250	BP	GO:0009250	glucan biosynthetic process	9/973	46/18986	0.195652173913043	3.81773090844095	4.44689772113173	0.000466209568845361	0.0119532601662066	0.00967384194501454	PPP1R3A/AGL/DYRK2/IRS2/EPM2AIP1/GRB10/ACADM/PPP1R3C/IRS1	9
GO:0051216	BP	GO:0051216	cartilage development	23/973	209/18986	0.110047846889952	2.14734678422675	3.87635406953994	0.000467655351313579	0.0119532601662066	0.00967384194501454	NFIB/NFIA/BMPR1A/MEF2C/FGFR1/SLC39A14/COL3A1/FOSL2/IFT80/ZEB1/MAF/CHI3L1/LNPK/PRRX1/BMP5/COL6A1/PKDCC/TIMP1/CD44/PITX1/ERRFI1/COL1A1/OGN	23
GO:0005977	BP	GO:0005977	glycogen metabolic process	13/973	87/18986	0.149425287356322	2.91571274999705	4.16235674600345	0.000467973399287454	0.0119532601662066	0.00967384194501454	PPP1R3A/STK40/AGL/DYRK2/GABARAPL1/IRS2/EPM2AIP1/PHKA1/GRB10/ACADM/PPP1R3C/PHKB/IRS1	13
GO:0045913	BP	GO:0045913	positive regulation of carbohydrate metabolic process	13/973	87/18986	0.149425287356322	2.91571274999705	4.16235674600345	0.000467973399287454	0.0119532601662066	0.00967384194501454	ZBTB20/NNMT/PRKAA1/DYRK2/P2RY1/IRS2/EPM2AIP1/PHKA1/ARNT/PRKAA2/PPARGC1A/ACTN3/IRS1	13
GO:0002237	BP	GO:0002237	response to molecule of bacterial origin	35/973	375/18986	0.0933333333333333	1.82119904076739	3.73291335049929	0.000472550004044699	0.0119532601662066	0.00967384194501454	CD36/MIF/GSTP1/SLPI/MEF2C/DUSP10/TNIP2/FBXO3/FOSL2/LBP/CDK4/RELA/XBP1/AKAP12/IRAK1/CX3CR1/SLC7A5/ERBIN/THBD/ADM/MAPK1/PRDX2/IRAK2/F2R/COL6A1/RPS6KA3/CHMP5/LY96/CD14/S100A8/CD55/JAK2/PDE4B/FGFR2/ZFP36	35
GO:0007431	BP	GO:0007431	salivary gland development	8/973	37/18986	0.216216216216216	4.21899391683564	4.55508584905835	0.000472726421917747	0.0119532601662066	0.00967384194501454	TGM2/NFIB/FGFR1/SEMA3C/NTN4/TGFB2/NRP1/FGFR2	8
GO:1904385	BP	GO:1904385	cellular response to angiotensin	8/973	37/18986	0.216216216216216	4.21899391683564	4.55508584905835	0.000472726421917747	0.0119532601662066	0.00967384194501454	RELA/ROCK2/ROCK1/CAV1/AGT/DDR2/FAT1/PPP3CA	8
GO:0009214	BP	GO:0009214	cyclic nucleotide catabolic process	5/973	14/18986	0.357142857142857	6.96887388048745	5.1924049917886	0.000475052282022388	0.0119532601662066	0.00967384194501454	PDE5A/PDE7B/PDE4D/PDE7A/PDE4B	5
GO:0030049	BP	GO:0030049	muscle filament sliding	5/973	14/18986	0.357142857142857	6.96887388048745	5.1924049917886	0.000475052282022388	0.0119532601662066	0.00967384194501454	MYH8/MYH2/MYH4/MYH6/MYH3	5
GO:1901077	BP	GO:1901077	regulation of relaxation of muscle	5/973	14/18986	0.357142857142857	6.96887388048745	5.1924049917886	0.000475052282022388	0.0119532601662066	0.00967384194501454	PLN/PDE4D/CAMK2D/PDE4B/ACTN3	5
GO:0043433	BP	GO:0043433	negative regulation of DNA-binding transcription factor activity	19/973	158/18986	0.120253164556962	2.34648158507552	3.94998606279974	0.000476243404479572	0.0119532601662066	0.00967384194501454	NUPR1/SIK1/PBX1/UFL1/ESR1/IRAK1/PIM1/SIVA1/MED13/ERBIN/RWDD3/PURA/IRAK2/CYP1B1/ZNF675/HES1/EGLN1/TCEAL7/SFRP4	19
GO:0010586	BP	GO:0010586	miRNA metabolic process	15/973	110/18986	0.136363636363636	2.66084275436793	4.06011720564441	0.000487027735845658	0.0120658409564871	0.00976495422367953	NFIB/NR3C1/BMPR1A/OIP5-AS1/MALAT1/AGO4/DICER1/ESR1/TGFB2/RELA/STAT3/MYC/AGT/TEAD1/AR	15
GO:0043470	BP	GO:0043470	regulation of carbohydrate catabolic process	11/973	66/18986	0.166666666666667	3.25214114422747	4.2596675242912	0.000487531630453812	0.0120658409564871	0.00976495422367953	NUPR1/ZBTB20/SCARB2/PRKAA1/DDIT4/OGT/STAT3/PHKA1/ARNT/PRKAA2/ACTN3	11
GO:0045428	BP	GO:0045428	regulation of nitric oxide biosynthetic process	11/973	66/18986	0.166666666666667	3.25214114422747	4.2596675242912	0.000487531630453812	0.0120658409564871	0.00976495422367953	CD36/ESR1/ROCK2/CX3CR1/CAV1/PTX3/CD47/DDAH1/CLEC7A/JAK2/KLF2	11
GO:0019693	BP	GO:0019693	ribose phosphate metabolic process	35/973	376/18986	0.0930851063829787	1.81635542629726	3.71594019789126	0.000496144125135563	0.0122221430085478	0.00989145037002722	NUPR1/ZBTB20/TPST2/AMPD1/DNM1L/PRKAA1/DLG1/DDIT4/NUDT3/PDE5A/NME1/PDE7B/OGT/MYH8/GART/GUCY1A2/SLC25A13/STAT3/ENO1/NDUFS1/ARNT/PDE4D/MYH4/PFKFB3/PDE7A/COL6A1/ATP1A2/BPGM/MYH6/PRKAA2/PDE4B/AMPD3/ACTN3/MYH3/HK2	35
GO:0043500	BP	GO:0043500	muscle adaptation	16/973	122/18986	0.131147540983607	2.55906188398228	4.01508803283542	0.000499313840554297	0.0122435435280618	0.00990876993309546	TNFRSF1A/PDE5A/ROCK2/CAMK2B/ROCK1/AGT/CASQ1/CAMK2D/IGFBP5/MSTN/MYH6/PPP3CA/CFLAR/GATM/ACTN3/NR4A3	16
GO:0030239	BP	GO:0030239	myofibril assembly	12/973	77/18986	0.155844155844156	3.04096314784907	4.17075751583397	0.000518079419997108	0.0125876739443133	0.0101872766508443	NEB/LDB3/ANKRD23/FHOD3/AKAP13/MYOM2/CASQ1/MYLK3/MYH6/SYNPO2L/CFLAR/MYH3	12
GO:1900076	BP	GO:1900076	regulation of cellular response to insulin stimulus	12/973	77/18986	0.155844155844156	3.04096314784907	4.17075751583397	0.000518079419997108	0.0125876739443133	0.0101872766508443	NUCKS1/CTSD/PRKAA1/BLVRB/PRKCQ/RELA/CUL3/GRB10/GRB14/MSTN/IRS1/SOCS3	12
GO:1904036	BP	GO:1904036	negative regulation of epithelial cell apoptotic process	7/973	29/18986	0.241379310344828	4.709997519226	4.64682705735582	0.00052521327700155	0.0127029993042057	0.0102806101254227	NUPR1/PRKAA1/NPC1/BCL2/PRKAA2/CFLAR/YAP1	7
GO:0051090	BP	GO:0051090	regulation of DNA-binding transcription factor activity	34/973	363/18986	0.09366391184573	1.82764956865676	3.70035746608355	0.000530955477973835	0.012783774200447	0.0103459817117931	NUPR1/CIB1/SIK1/PBX1/UFL1/EIF2AK2/ESR1/PRKCQ/RELA/IKBKB/IRAK1/PIM1/SIVA1/MED13/ERBIN/RWDD3/PURA/IRAK2/AGT/DDR2/CYP1B1/AR/CFLAR/CLEC7A/ZNF675/HES1/S100A8/PPARGC1A/EGLN1/SGK1/TCEAL7/ARID5B/SFRP4/TFRC	34
GO:0035966	BP	GO:0035966	response to topologically incorrect protein	19/973	160/18986	0.11875	2.31715056526208	3.88852668014755	0.000557517482046219	0.0133628401890447	0.010814623134429	TMBIM4/CHAC1/FBXO6/ERMP1/SERP1/RNF126/UFL1/EIF2AK2/XBP1/CUL3/THBS1/RHBDD1/HSPA2/CAV1/DNAJB5/VAPB/AMFR/ATF3/DNAJB9	19
GO:0048738	BP	GO:0048738	cardiac muscle tissue development	26/973	252/18986	0.103174603174603	2.01323023214082	3.76323941136847	0.000562294952375827	0.0134169122941335	0.010858383998912	SYNE1/SGCD/NEB/SIK1/BMPR1A/MEF2C/FGFR1/TGFB2/SGCB/PIM1/HEG1/FHOD3/AKAP13/PLN/ALPK2/MYLK3/ACADM/ERBB3/BMP5/MYH6/IRX3/JPH2/YAP1/EGLN1/SORBS2/FGFR2	26
GO:0070229	BP	GO:0070229	negative regulation of lymphocyte apoptotic process	8/973	38/18986	0.210526315789474	4.10796776112944	4.45713010919788	0.000572204220351692	0.0135924047164793	0.0110004110218927	MIF/EFNA1/PRKCQ/IRS2/TSC22D3/BCL2/RORC/GPAM	8
GO:0019827	BP	GO:0019827	stem cell population maintenance	21/973	186/18986	0.112903225806452	2.203063355767	3.83208154954252	0.00057832419398725	0.0136767246053607	0.0110686515911197	RIF1/TET1/NFIB/SMARCA2/BMPR1A/SAP30/MED14/MED6/PCM1/OGT/RTF1/STAT3/MYC/TEAD4/ARID4A/MED28/PRRX1/PAX8/DDX6/HES1/YAP1	21
GO:0048193	BP	GO:0048193	Golgi vesicle transport	30/973	308/18986	0.0974025974025974	1.90060196740567	3.70349498112316	0.000583573726238748	0.0137398044129043	0.0111197024408138	SYS1/VPS13A/ANK3/MACF1/CSNK1D/COPE/EXOC6/SEC16B/VAPA/SNX1/SPTBN1/GOLGA4/VPS13C/EPS15/KLHL20/P4HB/ANK1/CUL3/ACSL3/KIF13A/RAB11FIP3/SAR1B/VAPB/MYO5A/SCFD1/RABEP1/PGAP1/PKDCC/PREPL/RAB10	30
GO:0071383	BP	GO:0071383	cellular response to steroid hormone stimulus	23/973	213/18986	0.107981220657277	2.10702102302062	3.77613512338625	0.000610715869950603	0.0143155028370359	0.011585618474231	RBFOX2/FKBP4/NR3C1/DDIT4/UFL1/NR2C1/ABHD2/ESR1/NPC1/ATP1A1/MAPK1/CYP1B1/PPARGC1B/UFSP2/MSTN/ATP1A2/AR/CFLAR/JAK2/ERRFI1/NR4A3/SGK1/ZFP36	23
GO:0009137	BP	GO:0009137	purine nucleoside diphosphate catabolic process	14/973	101/18986	0.138613861386139	2.70475105064463	3.99237985421636	0.000628123536529793	0.0145949578073145	0.011811782982962	NUPR1/ZBTB20/PRKAA1/DDIT4/OGT/STAT3/ENO1/ARNT/PFKFB3/COL6A1/BPGM/PRKAA2/ACTN3/HK2	14
GO:0009181	BP	GO:0009181	purine ribonucleoside diphosphate catabolic process	14/973	101/18986	0.138613861386139	2.70475105064463	3.99237985421636	0.000628123536529793	0.0145949578073145	0.011811782982962	NUPR1/ZBTB20/PRKAA1/DDIT4/OGT/STAT3/ENO1/ARNT/PFKFB3/COL6A1/BPGM/PRKAA2/ACTN3/HK2	14
GO:0032507	BP	GO:0032507	maintenance of protein location in cell	11/973	68/18986	0.161764705882353	3.15648993410314	4.14031112429608	0.000633930051929275	0.014602345481886	0.0118177618703243	SYNE1/VPS13A/ANK3/SUN1/CCDC88A/VPS13D/VPS13C/CAV1/TXN/SRGN/HK2	11
GO:0080164	BP	GO:0080164	regulation of nitric oxide metabolic process	11/973	68/18986	0.161764705882353	3.15648993410314	4.14031112429608	0.000633930051929275	0.014602345481886	0.0118177618703243	CD36/ESR1/ROCK2/CX3CR1/CAV1/PTX3/CD47/DDAH1/CLEC7A/JAK2/KLF2	11
GO:0007163	BP	GO:0007163	establishment or maintenance of cell polarity	24/973	227/18986	0.105726872246696	2.06303226770377	3.74475346010669	0.000637083554718174	0.0146117310114457	0.0118253576331763	DST/PATJ/RHOBTB1/CLASP2/DLG1/SPN/IFT80/ANK1/ROCK2/DLG3/ROCK1/ERBIN/ACTR2/ARHGAP35/RHOU/ALPK2/WDPCP/KRIT1/PAFAH1B1/FAT1/RICTOR/HES1/GPSM2/RAB10	24
GO:0048145	BP	GO:0048145	regulation of fibroblast proliferation	13/973	90/18986	0.144444444444444	2.81852232499714	4.01905220981471	0.000652491924379204	0.0147117087310076	0.0119062701744928	NUPR1/MIF/GSTP1/ESR1/FOSL2/CDK4/CAV1/MYC/AGT/DDR2/CDK6/TP53INP1/CDKN1A	13
GO:1901021	BP	GO:1901021	positive regulation of calcium ion transmembrane transporter activity	7/973	30/18986	0.233333333333333	4.55299760191846	4.52637871705059	0.000655061366959346	0.0147117087310076	0.0119062701744928	ANK2/TRDN/HSPA2/ASPH/CASQ1/ATP2A1/JPH2	7
GO:0044794	BP	GO:0044794	positive regulation by host of viral process	6/973	22/18986	0.272727272727273	5.32168550873587	4.71376821166931	0.000655387806158457	0.0147117087310076	0.0119062701744928	NUCKS1/VAPA/YTHDC2/VAPB/CAV2/STOM	6
GO:0060445	BP	GO:0060445	branching involved in salivary gland morphogenesis	6/973	22/18986	0.272727272727273	5.32168550873587	4.71376821166931	0.000655387806158457	0.0147117087310076	0.0119062701744928	TGM2/FGFR1/SEMA3C/NTN4/NRP1/FGFR2	6
GO:0086012	BP	GO:0086012	membrane depolarization during cardiac muscle cell action potential	6/973	22/18986	0.272727272727273	5.32168550873587	4.71376821166931	0.000655387806158457	0.0147117087310076	0.0119062701744928	ANK2/ANK3/KCNJ2/CACNA2D1/SLMAP/ATP1A2	6
GO:0031663	BP	GO:0031663	lipopolysaccharide-mediated signaling pathway	10/973	58/18986	0.172413793103448	3.36428394230429	4.19111871060073	0.000660796539505888	0.0147117087310076	0.0119062701744928	CD36/MIF/LBP/IRAK1/MAPK1/PRDX2/IRAK2/LY96/CD14/CD55	10
GO:0086009	BP	GO:0086009	membrane repolarization	10/973	58/18986	0.172413793103448	3.36428394230429	4.19111871060073	0.000660796539505888	0.0147117087310076	0.0119062701744928	ANK2/KCNJ2/AKAP9/DLG1/CACNA2D1/CAV1/ATP1A1/ATP1A2/CASQ2/KCNN2	10
GO:0048872	BP	GO:0048872	homeostasis of number of cells	32/973	339/18986	0.0943952802359882	1.84192064805804	3.63525784847197	0.000669306396736919	0.0148390805709881	0.012009352934433	VPS13A/JMJD6/MIF/MEF2C/KMT2E/SLC40A1/UFL1/FOSL2/FH/TSC22D3/CX3CR1/SIVA1/STAT3/PLA2G2A/PRDX2/OCIAD1/ARNT/ARID4A/F2R/SKIL/SLC25A5/CDK6/BCL2/COL6A1/BPGM/CHMP5/GPAM/CFLAR/JAK2/PDE4B/KLF2/ZFP36	32
GO:0042308	BP	GO:0042308	negative regulation of protein import into nucleus	5/973	15/18986	0.333333333333333	6.50428228845495	4.95644067743107	0.000682640907125079	0.0150719181195541	0.012197789696653	CD36/ANGPT1/MDFIC/PKIG/PKIA	5
GO:0006112	BP	GO:0006112	energy reserve metabolic process	14/973	102/18986	0.137254901960784	2.67823388348145	3.94979241609497	0.000694416286962596	0.0152057163083456	0.0123060733375091	PPP1R3A/STK40/AGL/DYRK2/GABARAPL1/IRS2/EPM2AIP1/PHKA1/GRB10/ACADM/COL6A1/PPP1R3C/PHKB/IRS1	14
GO:2001237	BP	GO:2001237	negative regulation of extrinsic apoptotic signaling pathway	14/973	102/18986	0.137254901960784	2.67823388348145	3.94979241609497	0.000694416286962596	0.0152057163083456	0.0123060733375091	BIRC6/GSTP1/ITPRIP/PSME3/RELA/THBS1/ZMYND11/PRDX2/NRP1/BCL2/BMP5/AR/CFLAR/YAP1	14
GO:0035914	BP	GO:0035914	skeletal muscle cell differentiation	12/973	80/18986	0.15	2.92692702980473	4.01401630147798	0.000737935162576974	0.0160924303281643	0.0130236960746437	NUPR1/MEF2C/MAFF/SAP30/MEGF10/SIX1/NR1D2/SMYD1/COL6A1/MSTN/BTG2/ATF3	12
GO:0048511	BP	GO:0048511	rhythmic process	29/973	299/18986	0.096989966555184	1.89255036486816	3.61549054048986	0.000764607390585879	0.0165130644125577	0.013364117649388	CSNK1D/DNM1L/SFPQ/SIK1/PRKAA1/FBXW7/OGT/PER3/ESR1/FXR1/TGFB2/MYCBP2/ROCK2/NFIL3/PTX3/BHLHE41/NUDT12/PLN/USP9X/NR1D2/CYP1B1/COL6A1/MSTN/PRKAA2/RORC/HOMER1/PPARGC1A/NAMPT/TNFAIP6	29
GO:0034766	BP	GO:0034766	negative regulation of monoatomic ion transmembrane transport	14/973	103/18986	0.135922330097087	2.65223161276804	3.90771371885769	0.000766533905262499	0.0165130644125577	0.013364117649388	ANK3/TRDN/RRAD/CAV1/PLN/AGT/CAMK2D/CRBN/CAB39/BCL2/ATP1A2/CASQ2/SESTD1/PPP3CA	14
GO:0150115	BP	GO:0150115	cell-substrate junction organization	14/973	103/18986	0.135922330097087	2.65223161276804	3.90771371885769	0.000766533905262499	0.0165130644125577	0.013364117649388	DST/MACF1/LIMCH1/CLASP2/RHOD/DLC1/ROCK2/THBS1/ROCK1/NRP1/WDPCP/BCL2/DUSP3/ACTN3	14
GO:0006091	BP	GO:0006091	generation of precursor metabolites and energy	42/973	490/18986	0.0857142857142857	1.67252973131699	3.50541399718452	0.000795064211358592	0.0170586155993511	0.0138056353508829	NUPR1/ZBTB20/PPP1R3A/STK40/AGL/PRKAA1/DDIT4/DYRK2/OGT/GABARAPL1/IRS2/IDH1/DLD/EPM2AIP1/LYRM7/FH/SLC25A12/COQ10A/SLC25A13/STAT3/ENO1/PHKA1/GRB10/NDUFS1/ARNT/ETFDH/ACADM/PFKFB3/TKT/COL6A1/PPP1R3C/BPGM/PRKAA2/PHKB/MDH1/PPARGC1A/ACTN3/IRS1/SUCLA2/NR4A3/TYRP1/HK2	42
GO:0051924	BP	GO:0051924	regulation of calcium ion transport	26/973	258/18986	0.10077519379845	1.96641092441661	3.63240846942138	0.000799926912491999	0.0170940204874294	0.0138342887296756	ANK2/TRDN/AHNAK/P2RX5/DMD/RRAD/CAMK2B/HSPA2/CACNA2D1/CAV1/ASPH/PLN/PDE4D/CASQ1/F2R/CAMK2D/BCL2/ATP1A2/CASQ2/ATP2A1/SESTD1/PPP3CA/HOMER1/HES1/JPH2/PDE4B	26
GO:0014850	BP	GO:0014850	response to muscle activity	7/973	31/18986	0.225806451612903	4.406126711534	4.41111569919823	0.000809100136896354	0.017220887313702	0.0139369627791284	SLC7A5/AGT/COL6A1/MSTN/PRKAA2/PPARGC1A/FNDC5	7
GO:0048645	BP	GO:0048645	animal organ formation	11/973	70/18986	0.157142857142857	3.06630450741448	4.02529196865521	0.000815199948705576	0.0172815893508461	0.0139860892856134	BMPR1A/MEF2C/FGFR1/SOX17/PIM1/SIX1/MAPK1/PAX8/AR/HES1/FGFR2	11
GO:0070873	BP	GO:0070873	regulation of glycogen metabolic process	8/973	40/18986	0.2	3.90256937307297	4.27093079175293	0.000821796977747702	0.0173523084071251	0.0140433226230821	PPP1R3A/DYRK2/IRS2/EPM2AIP1/PHKA1/GRB10/PPP1R3C/IRS1	8
GO:0006809	BP	GO:0006809	nitric oxide biosynthetic process	12/973	81/18986	0.148148148148148	2.8907921282022	3.96338855116096	0.000826641262708934	0.0173856053710444	0.0140702700467745	CD36/ESR1/ROCK2/CX3CR1/CAV1/PTX3/CD47/CYP1B1/DDAH1/CLEC7A/JAK2/KLF2	12
GO:0009191	BP	GO:0009191	ribonucleoside diphosphate catabolic process	14/973	104/18986	0.134615384615385	2.62672938572219	3.86613203041702	0.000844876875489674	0.0176297641352179	0.0142678691336564	NUPR1/ZBTB20/PRKAA1/DDIT4/OGT/STAT3/ENO1/ARNT/PFKFB3/COL6A1/BPGM/PRKAA2/ACTN3/HK2	14
GO:0046031	BP	GO:0046031	ADP metabolic process	14/973	104/18986	0.134615384615385	2.62672938572219	3.86613203041702	0.000844876875489674	0.0176297641352179	0.0142678691336564	NUPR1/ZBTB20/PRKAA1/DDIT4/OGT/STAT3/ENO1/ARNT/PFKFB3/COL6A1/BPGM/PRKAA2/ACTN3/HK2	14
GO:1900151	BP	GO:1900151	regulation of nuclear-transcribed mRNA catabolic process, deadenylation-dependent decay	6/973	23/18986	0.260869565217391	5.09030787792127	4.56178791637912	0.000848579506102542	0.0176378576248892	0.0142744192412233	CNOT7/CPEB3/TNRC6B/SYNCRIP/TOB1/ZFP36	6
GO:0009135	BP	GO:0009135	purine nucleoside diphosphate metabolic process	15/973	116/18986	0.129310344827586	2.52321295672821	3.82447975345829	0.000857582013950611	0.0176867980474078	0.0143140270055975	NUPR1/ZBTB20/PRKAA1/DLG1/DDIT4/OGT/STAT3/ENO1/ARNT/PFKFB3/COL6A1/BPGM/PRKAA2/ACTN3/HK2	15
GO:0009179	BP	GO:0009179	purine ribonucleoside diphosphate metabolic process	15/973	116/18986	0.129310344827586	2.52321295672821	3.82447975345829	0.000857582013950611	0.0176867980474078	0.0143140270055975	NUPR1/ZBTB20/PRKAA1/DLG1/DDIT4/OGT/STAT3/ENO1/ARNT/PFKFB3/COL6A1/BPGM/PRKAA2/ACTN3/HK2	15
GO:0050881	BP	GO:0050881	musculoskeletal movement	10/973	60/18986	0.166666666666667	3.25214114422747	4.06078978963175	0.000870473031138178	0.0178833474852751	0.0144730955918971	SYNM/KCNJ2/MYH8/DMD/RCSD1/CASQ1/ATP2A1/HOMER1/ACTN3/MYH3	10
GO:0007623	BP	GO:0007623	circadian rhythm	22/973	206/18986	0.106796116504854	2.08389626717489	3.63531654664754	0.000920026013409715	0.0188286862205888	0.015238163647203	CSNK1D/SFPQ/SIK1/PRKAA1/FBXW7/OGT/PER3/FXR1/MYCBP2/ROCK2/NFIL3/BHLHE41/NUDT12/PLN/USP9X/NR1D2/COL6A1/PRKAA2/RORC/HOMER1/PPARGC1A/NAMPT	22
GO:0002028	BP	GO:0002028	regulation of sodium ion transport	12/973	82/18986	0.146341463414634	2.85553856566315	3.91353077574923	0.000924069095951992	0.0188389718757109	0.0152464878868304	ANK3/SIK1/KLHL24/DLG1/UTRN/NKAIN4/DMD/ATP1A1/SLMAP/AGT/CAMK2D/ATP1A2	12
GO:0043255	BP	GO:0043255	regulation of carbohydrate biosynthetic process	14/973	105/18986	0.133333333333333	2.60171291538198	3.82503600306224	0.00092986430450788	0.0188526910579303	0.0152575908996119	PPP1R3A/NR3C1/NNMT/SIK1/DYRK2/OGT/P2RY1/IRS2/EPM2AIP1/GRB10/ACADM/PPP1R3C/PPARGC1A/IRS1	14
GO:0001666	BP	GO:0001666	response to hypoxia	30/973	317/18986	0.0946372239747634	1.84664165918279	3.53294953387553	0.000931828180461506	0.0188526910579303	0.0152575908996119	RTN4/PRKAA1/MALAT1/DDIT4/HP1BP3/PGF/FOSL2/P4HB/TGFB2/ROCK2/THBS1/IRAK1/CAV1/HILPDA/ADM/RWDD3/MYC/ENO1/ARNT/DDR2/SCFD1/BCL2/MSTN/DDAH1/CFLAR/NR4A2/EGLN1/FGFR2/HK2/TFRC	30
GO:0098754	BP	GO:0098754	detoxification	19/973	167/18986	0.11377245508982	2.22002449366426	3.68041854717106	0.000943413832133906	0.0190147916696383	0.015388779853508	MT1F/CD36/MT1G/MT1E/MT1HL1/MT1H/GSTP1/MT1X/MT2A/MGST3/SRXN1/GPX3/SLC22A5/MT1M/PIM1/PRDX2/SLC22A3/TP53INP1/TXN	19
GO:0033275	BP	GO:0033275	actin-myosin filament sliding	5/973	16/18986	0.3125	6.09776464542652	4.74105292302527	0.000951272312312213	0.0191008300898615	0.0154584112399971	MYH8/MYH2/MYH4/MYH6/MYH3	5
GO:0000289	BP	GO:0000289	nuclear-transcribed mRNA poly(A) tail shortening	7/973	32/18986	0.21875	4.26843525179856	4.30064042954566	0.000990373904038118	0.0196633565051747	0.0159136670912016	CNOT7/CPEB3/TNRC6B/SAMD4A/TOB1/BTG2/ZFP36	7
GO:0005979	BP	GO:0005979	regulation of glycogen biosynthetic process	7/973	32/18986	0.21875	4.26843525179856	4.30064042954566	0.000990373904038118	0.0196633565051747	0.0159136670912016	PPP1R3A/DYRK2/IRS2/EPM2AIP1/GRB10/PPP1R3C/IRS1	7
GO:0010962	BP	GO:0010962	regulation of glucan biosynthetic process	7/973	32/18986	0.21875	4.26843525179856	4.30064042954566	0.000990373904038118	0.0196633565051747	0.0159136670912016	PPP1R3A/DYRK2/IRS2/EPM2AIP1/GRB10/PPP1R3C/IRS1	7
GO:0046686	BP	GO:0046686	response to cadmium ion	9/973	51/18986	0.176470588235294	3.44344356447615	4.06091072794635	0.0010236937553033	0.020249347479438	0.0163879129444171	MT1F/MT1G/MT1E/MT1HL1/MT1H/MT1X/MT2A/MT1M/NPC1	9
GO:0051279	BP	GO:0051279	regulation of release of sequestered calcium ion into cytosol	12/973	83/18986	0.144578313253012	2.82113448655877	3.86442064870215	0.00103087122157276	0.0203154196643521	0.0164413855422634	ANK2/TRDN/DMD/ASPH/PLN/PDE4D/CASQ1/F2R/CAMK2D/ATP1A2/CASQ2/JPH2	12
GO:0032835	BP	GO:0032835	glomerulus development	11/973	72/18986	0.152777777777778	2.98112938220852	3.91431787709989	0.00103745228911977	0.0203154196643521	0.0164413855422634	COL4A3/IL6R/MEF2C/ANGPT1/COL4A4/PODXL/RET/BCL2/PPP3CA/CFLAR/HES1	11
GO:0062012	BP	GO:0062012	regulation of small molecule metabolic process	32/973	348/18986	0.0919540229885057	1.79428476922895	3.47564090225712	0.00103848790616496	0.0203154196643521	0.0164413855422634	NUPR1/ZBTB20/NR3C1/DNM1L/NNMT/SIK1/PRKAA1/MID1IP1/DDIT4/DYRK2/OGT/P2RY1/IRS2/EPM2AIP1/FH/STAT3/CAV1/ADM/ENO1/MAPK1/PHKA1/ARNT/ACADM/BMP5/SEC14L2/PRKAA2/IGFBP3/RORC/PPARGC1A/ACTN3/IRS1/MIDN	32
GO:1903829	BP	GO:1903829	positive regulation of protein localization	42/973	497/18986	0.0845070422535211	1.64897297453787	3.40735035275389	0.00105008746640922	0.02046708940939	0.0165641327359943	ANK3/CDK9/DNM1L/CIB1/C2CD5/CCDC88A/RTN4/SEC16B/PRKAA1/DLG1/TPR/SPTBN1/SERP1/FBXW7/UNC13B/PCM1/OSBP/XPO4/IRS2/TGFB2/CCT4/LARP7/XBP1/ROCK2/KIF5B/ACSL3/EPB41L2/ASPH/RHOU/MYH10/PPID/PLCB1/PRKAA2/APC/ZIC1/GPSM2/STOM/JAK2/YAP1/TNFAIP6/SLC5A3/TFRC	42
GO:0051051	BP	GO:0051051	negative regulation of transport	40/973	467/18986	0.0856531049250535	1.6713359199456	3.41395864207801	0.00106199675272426	0.0206236668658606	0.016690851768709	ANK3/CD36/SPX/TNFRSF1A/PIM3/TPR/ANGPT1/TRDN/P2RY1/IRS2/MDFIC/RRAD/THBS1/CAV1/NEO1/PLN/RAB11FIP3/GRB10/CD47/PKIG/AGT/F2R/CAMK2D/CRBN/DPH3/CAB39/ERBB3/BCL2/ATP1A2/CASQ2/PKDCC/SESTD1/PPP3CA/PKIA/HES1/IRS1/INHBB/MIDN/TXN/SFRP4	40
GO:0071456	BP	GO:0071456	cellular response to hypoxia	18/973	156/18986	0.115384615384615	2.25148233061902	3.64779612637807	0.00107914226444143	0.0208761989270281	0.0168952274128274	RTN4/PRKAA1/MALAT1/HP1BP3/P4HB/ROCK2/IRAK1/HILPDA/RWDD3/MYC/ENO1/DDR2/BCL2/MSTN/DDAH1/CFLAR/EGLN1/FGFR2	18
GO:0045822	BP	GO:0045822	negative regulation of heart contraction	6/973	24/18986	0.25	4.87821171634121	4.41838707877602	0.00108284737903773	0.0208761989270281	0.0168952274128274	SPX/PDE5A/ATP1A1/PLN/PDE4D/ATP1A2	6
GO:0007179	BP	GO:0007179	transforming growth factor beta receptor signaling pathway	25/973	250/18986	0.1	1.95128468653649	3.51893113236788	0.00111486343325942	0.021415842340698	0.0173319639196818	TET1/NREP/BMPR1A/SAP30/OGT/COL3A1/TGFB2/ZEB1/XBP1/THBS1/STAT3/LDLRAD4/ZNF451/USP9X/CAV2/ARID4A/COL1A2/SKIL/ZEB2/CILP/MSTN/FBN1/SMAD9/ASPN/NPNT	25
GO:0010922	BP	GO:0010922	positive regulation of phosphatase activity	4/973	10/18986	0.4	7.80513874614594	5.00268715245592	0.00112260931546206	0.0214870653509843	0.0173896051100163	MEF2C/ROCK1/PPARGC1B/NPNT	4
GO:0010810	BP	GO:0010810	regulation of cell-substrate adhesion	23/973	223/18986	0.103139013452915	2.01253577535153	3.53492631513127	0.00114550049887602	0.0218466242097467	0.0176805981546946	MACF1/CD36/LIMCH1/CIB1/CLASP2/RASA1/CDH13/UTRN/DLC1/P4HB/DOCK5/ROCK2/THBS1/ROCK1/NRP1/WDPCP/CDK6/BCL2/DUSP3/CCDC80/JAK2/COL1A1/NPNT	23
GO:0098876	BP	GO:0098876	vesicle-mediated transport to the plasma membrane	18/973	157/18986	0.114649681528662	2.23714167883164	3.61763155527428	0.00116195992694159	0.0220813884687721	0.0178705942147295	SYS1/ANK3/MACF1/EXOC6/SCARB2/SPTBN1/DENND1B/GOLGA4/EPS15/ACSL3/KIF13A/RAB11FIP3/STX16/RABEP1/PKDCC/PREPL/RAB10/SNX7	18
GO:0007178	BP	GO:0007178	cell surface receptor protein serine/threonine kinase signaling pathway	37/973	425/18986	0.0870588235294118	1.69876549180823	3.38605435539495	0.00120437369363895	0.0228024444656066	0.0184541489646379	TET1/NFIA/NREP/BMPR1A/SAP30/SPTBN1/OGT/COL3A1/TGFB2/ZEB1/XBP1/THBS1/STAT3/CAV1/LDLRAD4/ZNF451/NEO1/USP9X/CAV2/ARID4A/COL1A2/SKIL/RBPMS/BMP5/ZEB2/CILP/MSTN/TOB1/FBN1/SMAD9/HES1/ASPN/JAK2/INHBB/NPNT/TNFAIP6/SFRP4	37
GO:0000245	BP	GO:0000245	spliceosomal complex assembly	13/973	96/18986	0.135416666666667	2.64236467968482	3.74936680934956	0.00120847384688988	0.0228024444656066	0.0184541489646379	RSRP1/SNRPB/SRSF5/SF3B5/RBM5/LUC7L3/CELF1/SF3B1/HTATSF1/SCAF11/SRSF1/SRSF10/DDX46	13
GO:0009134	BP	GO:0009134	nucleoside diphosphate catabolic process	14/973	108/18986	0.12962962962963	2.52944311217692	3.70455384210496	0.00122916935182824	0.023110989827131	0.0187038564936929	NUPR1/ZBTB20/PRKAA1/DDIT4/OGT/STAT3/ENO1/ARNT/PFKFB3/COL6A1/BPGM/PRKAA2/ACTN3/HK2	14
GO:0051893	BP	GO:0051893	regulation of focal adhesion assembly	10/973	63/18986	0.158730158730159	3.09727728021664	3.87525092474114	0.00128477149551879	0.023855273050249	0.0193062091709252	MACF1/LIMCH1/CLASP2/DLC1/ROCK2/THBS1/ROCK1/NRP1/WDPCP/DUSP3	10
GO:0090109	BP	GO:0090109	regulation of cell-substrate junction assembly	10/973	63/18986	0.158730158730159	3.09727728021664	3.87525092474114	0.00128477149551879	0.023855273050249	0.0193062091709252	MACF1/LIMCH1/CLASP2/DLC1/ROCK2/THBS1/ROCK1/NRP1/WDPCP/DUSP3	10
GO:0006895	BP	GO:0006895	Golgi to endosome transport	5/973	17/18986	0.294117647058824	5.73907260746025	4.543225584775	0.001291170576672	0.023855273050249	0.0193062091709252	SYS1/VPS13A/VPS13C/EPS15/KLHL20	5
GO:1901550	BP	GO:1901550	regulation of endothelial cell development	5/973	17/18986	0.294117647058824	5.73907260746025	4.543225584775	0.001291170576672	0.023855273050249	0.0193062091709252	TNFRSF1A/IKBKB/ROCK2/ROCK1/PLCB1	5
GO:1903140	BP	GO:1903140	regulation of establishment of endothelial barrier	5/973	17/18986	0.294117647058824	5.73907260746025	4.543225584775	0.001291170576672	0.023855273050249	0.0193062091709252	TNFRSF1A/IKBKB/ROCK2/ROCK1/PLCB1	5
GO:0031329	BP	GO:0031329	regulation of cellular catabolic process	40/973	472/18986	0.0847457627118644	1.65363109028516	3.34212175531586	0.00129648054641577	0.023870494766361	0.0193185281929956	NUPR1/ZBTB20/HERC1/DNM1L/MYLIP/SCARB2/PRKAA1/VPS13D/MTMR3/FBXW7/ATP6V0B/VPS13C/UFL1/ATP6V0E1/OSBPL7/IRS2/IDH1/XBP1/NRDC/SLC7A5/ROCK1/STAT3/NPC1/PHKA1/FYCO1/TOM1/RHEB/ARNT/SCFD1/SNRNP70/SLC25A5/TP53INP1/BCL2/WAC/FEZ2/TIMP1/PRKAA2/IRS1/SNX7/HK2	40
GO:2000379	BP	GO:2000379	positive regulation of reactive oxygen species metabolic process	11/973	74/18986	0.148648648648649	2.90055831782451	3.80712404095644	0.00130744626642825	0.0239893847712577	0.0194147465552014	CD36/GSTP1/THBS1/CLCN3/DCXR/AGT/CYP1B1/GADD45A/CLEC7A/SLC5A3/CDKN1A	11
GO:0043467	BP	GO:0043467	regulation of generation of precursor metabolites and energy	17/973	146/18986	0.116438356164384	2.27204381309043	3.58597076847597	0.00132638820867137	0.0242533046678363	0.0196283384397706	NUPR1/ZBTB20/PPP1R3A/PRKAA1/DDIT4/DYRK2/OGT/IRS2/EPM2AIP1/STAT3/PHKA1/GRB10/ARNT/PPP1R3C/PRKAA2/ACTN3/IRS1	17
GO:0046718	BP	GO:0046718	symbiont entry into host cell	18/973	159/18986	0.113207547169811	2.2090015319281	3.55798037574008	0.00134390565974311	0.0244894589571682	0.0198194594592973	PVR/SCARB2/SLC3A2/WWP1/SLC20A2/EPS15/P4HB/CTSB/SIVA1/CAV1/PTX3/NPC1/NRP1/PIKFYVE/CAV2/IFITM1/CD55/TFRC	18
GO:0070233	BP	GO:0070233	negative regulation of T cell apoptotic process	6/973	25/18986	0.24	4.68308324768756	4.28271936105017	0.0013636738768068	0.024764876104058	0.020042356134423	EFNA1/PRKCQ/TSC22D3/BCL2/RORC/GPAM	6
GO:0034763	BP	GO:0034763	negative regulation of transmembrane transport	17/973	147/18986	0.115646258503401	2.25658773272927	3.55460425430554	0.00143002385469184	0.0258814861592357	0.020946035050284	ANK3/TRDN/IRS2/RRAD/THBS1/CAV1/PLN/GRB10/AGT/CAMK2D/CRBN/CAB39/BCL2/ATP1A2/CASQ2/SESTD1/PPP3CA	17
GO:0042063	BP	GO:0042063	gliogenesis	32/973	355/18986	0.0901408450704225	1.75890450617373	3.35468634966728	0.00143818088170116	0.0259408829543453	0.0209941052169114	VPS13A/NFIB/NR3C1/SUN1/NFIA/ASPA/RTN4/DUSP10/DICER1/UFL1/P2RY1/COL3A1/PTPRB/TGFB2/RELA/CX3CR1/SLC7A5/STAT3/MAPK1/SRSF1/RHEB/B4GALT5/PFKFB3/CDK6/ERBB3/PAFAH1B1/COL6A1/ZEB2/AREG/HES1/OLIG1/S100A8	32
GO:1903578	BP	GO:1903578	regulation of ATP metabolic process	11/973	75/18986	0.146666666666667	2.86188420692018	3.75486864506783	0.00146263746432746	0.0262928849584001	0.021278982455774	NUPR1/ZBTB20/DNM1L/PRKAA1/DDIT4/OGT/STAT3/ENO1/ARNT/PRKAA2/ACTN3	11
GO:0097306	BP	GO:0097306	cellular response to alcohol	14/973	110/18986	0.127272727272727	2.48345323741007	3.62646854865541	0.0014704729295432	0.0263447355491561	0.0213209454359781	SPIDR/PRKAA1/GNAS/OSBPL7/CDK4/XRN1/CYP1B1/TP53INP1/BTG2/PRKAA2/GNG2/INHBB/KLF2/SGK1	14
GO:0007264	BP	GO:0007264	small GTPase-mediated signal transduction	41/973	491/18986	0.0835030549898167	1.62938232480643	3.28395212302359	0.00150009122488696	0.0267851859316225	0.0216774044543008	TGM2/RASGRP3/RALGAPA2/RHOBTB1/CDC42EP4/CCDC88A/RTN4/ARHGAP29/RHOD/CDH13/OGT/RALGAPA1/DLC1/COL3A1/ARHGAP28/FGD4/TGFB2/DOCK5/CUL3/ROCK2/RRAD/HEG1/ROCK1/ARHGAP12/AKAP13/KALRN/DOCK9/ARHGAP35/RHOU/NRP1/RHEB/RHOB/F2R/COL1A2/KRIT1/PLCD4/ARHGAP24/KBTBD7/SYNPO2L/DENND4A/CDKN1A	41
GO:0007249	BP	GO:0007249	canonical NF-kappaB signal transduction	30/973	327/18986	0.0917431192660551	1.79016943718944	3.3497979929306	0.00151999130126208	0.0270497448629282	0.0218915135133363	CD36/GSTP1/TNFRSF1A/RIOK3/VAPA/ANGPT1/TNIP2/UFL1/ESR1/IFT80/ZDHHC17/ALPK1/RELA/IKBKB/ROCK2/IRAK1/CX3CR1/ROCK1/STAT3/AKAP13/ZMYND11/CAV1/IRAK2/TNFSF10/F2R/SLC20A1/CFLAR/CLEC7A/ZNF675/TFRC	30
GO:0051223	BP	GO:0051223	regulation of protein transport	38/973	446/18986	0.0852017937219731	1.66252955355127	3.29068655283956	0.00153763693439583	0.0272725537597341	0.0220718340302223	CD36/DNM1L/SEC16B/PIM3/SLC12A2/TPR/SERP1/ANGPT1/UNC13B/GNAS/PCM1/OSBP/XPO4/IRS2/MDFIC/TGFB2/XBP1/ACSL3/ASPH/NEO1/RAB11FIP3/PKIG/SLC16A1/MYH10/F2R/SCFD1/PPID/DPH3/PLCB1/PKDCC/PPP3CA/ZIC1/PKIA/JAK2/IRS1/INHBB/MIDN/TXN	38
GO:0048146	BP	GO:0048146	positive regulation of fibroblast proliferation	9/973	54/18986	0.166666666666667	3.25214114422747	3.85179294291306	0.00156003057220432	0.0273513956325442	0.0221356412096535	MIF/ESR1/FOSL2/CDK4/MYC/AGT/DDR2/CDK6/CDKN1A	9
GO:1902305	BP	GO:1902305	regulation of sodium ion transmembrane transport	9/973	54/18986	0.166666666666667	3.25214114422747	3.85179294291306	0.00156003057220432	0.0273513956325442	0.0221356412096535	ANK3/KLHL24/DLG1/UTRN/DMD/SLMAP/AGT/CAMK2D/ATP1A2	9
GO:0001892	BP	GO:0001892	embryonic placenta development	12/973	87/18986	0.137931034482759	2.69142715384343	3.67504116897716	0.00156596092537198	0.0273513956325442	0.0221356412096535	BIRC6/BPTF/TAF10/ADM/MAPK1/ARNT/BMP5/E2F8/HES1/EGLN1/FGFR2/SOCS3	12
GO:0030326	BP	GO:0030326	embryonic limb morphogenesis	15/973	123/18986	0.121951219512195	2.37961547138596	3.567581685184	0.00156778343693403	0.0273513956325442	0.0221356412096535	BMPR1A/FGFR1/PBX1/MBNL1/FREM2/TGFB2/FRAS1/LNPK/RECK/WDPCP/PRRX1/HOXA10/PITX1/HOXC10/MYH3	15
GO:0035113	BP	GO:0035113	embryonic appendage morphogenesis	15/973	123/18986	0.121951219512195	2.37961547138596	3.567581685184	0.00156778343693403	0.0273513956325442	0.0221356412096535	BMPR1A/FGFR1/PBX1/MBNL1/FREM2/TGFB2/FRAS1/LNPK/RECK/WDPCP/PRRX1/HOXA10/PITX1/HOXC10/MYH3	15
GO:0032570	BP	GO:0032570	response to progesterone	8/973	44/18986	0.181818181818182	3.54779033915725	3.93229240950897	0.0015802704054185	0.0274791464942217	0.0222390307140251	ABHD2/TGFB2/RELA/THBS1/CAV1/CYP1B1/YAP1/ERRFI1	8
GO:1904950	BP	GO:1904950	negative regulation of establishment of protein localization	16/973	136/18986	0.117647058823529	2.2956290429841	3.52422110714576	0.00162838974102258	0.0282046710442597	0.0228262018896461	CD36/PIM3/ANGPT1/MDFIC/NEO1/RAB11FIP3/PKIG/F2R/DPH3/PKDCC/PPP3CA/PKIA/IRS1/INHBB/MIDN/TXN	16
GO:1902893	BP	GO:1902893	regulation of miRNA transcription	11/973	76/18986	0.144736842105263	2.82422783577649	3.70346979021671	0.00163259512904191	0.0282046710442597	0.0228262018896461	NFIB/NR3C1/BMPR1A/ESR1/TGFB2/RELA/STAT3/MYC/AGT/TEAD1/AR	11
GO:0034612	BP	GO:0034612	response to tumor necrosis factor	24/973	243/18986	0.0987654320987654	1.9271947521348	3.38082931486236	0.00164102632284087	0.0282585794946157	0.0228698303074161	CIB1/GSTP1/TNFRSF1A/DICER1/ASAH1/YTHDC2/RELA/SLC22A5/CHI3L1/AKAP12/IKBKB/THBS1/CX3CR1/ERBIN/MAPK1/CYP1B1/CD14/ZNF675/HES1/JAK2/COL1A1/KLF2/NPNT/ZFP36	24
GO:0019065	BP	GO:0019065	receptor-mediated endocytosis of virus by host cell	4/973	11/18986	0.363636363636364	7.09558067831449	4.69990663269272	0.00169282265340908	0.0284532835213927	0.023027405391946	EPS15/CAV1/PIKFYVE/CAV2	4
GO:0035306	BP	GO:0035306	positive regulation of dephosphorylation	4/973	11/18986	0.363636363636364	7.09558067831449	4.69990663269272	0.00169282265340908	0.0284532835213927	0.023027405391946	MEF2C/ROCK1/PPARGC1B/NPNT	4
GO:0051657	BP	GO:0051657	maintenance of organelle location	4/973	11/18986	0.363636363636364	7.09558067831449	4.69990663269272	0.00169282265340908	0.0284532835213927	0.023027405391946	AKAP9/PAFAH1B1/ATP2A1/GPSM2	4
GO:0070391	BP	GO:0070391	response to lipoteichoic acid	4/973	11/18986	0.363636363636364	7.09558067831449	4.69990663269272	0.00169282265340908	0.0284532835213927	0.023027405391946	CD36/LBP/RELA/CD14	4
GO:0071223	BP	GO:0071223	cellular response to lipoteichoic acid	4/973	11/18986	0.363636363636364	7.09558067831449	4.69990663269272	0.00169282265340908	0.0284532835213927	0.023027405391946	CD36/LBP/RELA/CD14	4
GO:0071349	BP	GO:0071349	cellular response to interleukin-12	4/973	11/18986	0.363636363636364	7.09558067831449	4.69990663269272	0.00169282265340908	0.0284532835213927	0.023027405391946	P4HB/CD47/PLCB1/JAK2	4
GO:0043501	BP	GO:0043501	skeletal muscle adaptation	6/973	26/18986	0.230769230769231	4.50296466123804	4.1540522987273	0.00169680451343308	0.0284532835213927	0.023027405391946	CAMK2B/IGFBP5/MSTN/PPP3CA/CFLAR/ACTN3	6
GO:1903523	BP	GO:1903523	negative regulation of blood circulation	6/973	26/18986	0.230769230769231	4.50296466123804	4.1540522987273	0.00169680451343308	0.0284532835213927	0.023027405391946	SPX/PDE5A/ATP1A1/PLN/PDE4D/ATP1A2	6
GO:0042327	BP	GO:0042327	positive regulation of phosphorylation	40/973	479/18986	0.0835073068893528	1.62946529147097	3.24294982136904	0.00170045934219186	0.0284532835213927	0.023027405391946	TNIK/CSNK1D/CD36/LIMCH1/MIF/IL6R/CIB1/CCDC88A/AKAP9/FGFR1/NPTN/FBXW7/ANGPT1/PDE5A/P2RY1/EFNA1/TGFB2/CHI3L1/XBP1/ROCK2/THBS1/CX3CR1/PIM1/ETAA1/CAV1/MAPK1/NRP1/GRB10/DDR2/CAB39/PPARGC1B/AR/RICTOR/FBN1/AREG/HES1/JAK2/TXN/CDKN1A/TFRC	40
GO:0044539	BP	GO:0044539	long-chain fatty acid import into cell	5/973	18/18986	0.277777777777778	5.42023524037913	4.36053283505204	0.00171297070872789	0.028572781006712	0.0231241153915387	CD36/SPX/IRS2/THBS1/ACSL3	5
GO:2000649	BP	GO:2000649	regulation of sodium ion transmembrane transporter activity	7/973	35/18986	0.2	3.90256937307297	3.99456287266519	0.00173073231112418	0.0286570119158947	0.0231922839489857	ANK3/KLHL24/UTRN/DMD/SLMAP/CAMK2D/ATP1A2	7
GO:1901136	BP	GO:1901136	carbohydrate derivative catabolic process	25/973	258/18986	0.0968992248062016	1.89077973501597	3.34813666951687	0.00173081053423418	0.0286570119158947	0.0231922839489857	NUPR1/ZBTB20/SCARB2/PRKAA1/FBXO6/DDIT4/NUDT3/PDE5A/PDE7B/OGT/CHI3L1/STAT3/ENO1/ARNT/PDE4D/PFKFB3/PDE7A/COL6A1/BPGM/PRKAA2/CD44/PDE4B/AMPD3/ACTN3/HK2	25
GO:2001234	BP	GO:2001234	negative regulation of apoptotic signaling pathway	24/973	244/18986	0.0983606557377049	1.91929641298671	3.3590093157707	0.0017341773796125	0.0286570119158947	0.0231922839489857	MIF/BIRC6/GSTP1/ITPRIP/PSME3/RELA/XBP1/THBS1/CX3CR1/TAF9B/ZMYND11/ENO1/PRDX2/NRP1/USP47/SLC25A5/SLC25A6/BCL2/BMP5/AR/CD44/CFLAR/NR4A2/YAP1	24
GO:0071229	BP	GO:0071229	cellular response to acid chemical	13/973	100/18986	0.13	2.53667009249743	3.58079404474123	0.00176437143349001	0.0288345352167763	0.0233359545736025	UBR2/CPEB3/COL3A1/ZEB1/XBP1/CUL3/SLC7A5/SIX1/COL1A2/COL5A2/COL6A1/COL1A1/KLF2	13
GO:0010038	BP	GO:0010038	response to metal ion	31/973	345/18986	0.0898550724637681	1.75332826906177	3.28191935810375	0.00177863543133676	0.0288345352167763	0.0233359545736025	ANK3/MT1F/MT1G/MT1E/MT1HL1/MT1H/MT1X/ZNF658/MT2A/PRKAA1/MEF2C/SLC12A2/MT1M/IMPA2/THBS1/SLC25A12/SLC25A13/CAV1/ASPH/NPC1/CAMK2D/BCL2/ATP1A2/CASQ2/PRKAA2/CD14/PPP3CA/HOMER1/S100A8/INHBB/TFRC	31
GO:0036294	BP	GO:0036294	cellular response to decreased oxygen levels	18/973	163/18986	0.110429447852761	2.15479290537771	3.44129722691933	0.0017810085984493	0.0288345352167763	0.0233359545736025	RTN4/PRKAA1/MALAT1/HP1BP3/P4HB/ROCK2/IRAK1/HILPDA/RWDD3/MYC/ENO1/DDR2/BCL2/MSTN/DDAH1/CFLAR/EGLN1/FGFR2	18
GO:0006110	BP	GO:0006110	regulation of glycolytic process	9/973	55/18986	0.163636363636364	3.19301130524152	3.78533337479862	0.00178198874538718	0.0288345352167763	0.0233359545736025	NUPR1/ZBTB20/PRKAA1/DDIT4/OGT/STAT3/ARNT/PRKAA2/ACTN3	9
GO:0030811	BP	GO:0030811	regulation of nucleotide catabolic process	9/973	55/18986	0.163636363636364	3.19301130524152	3.78533337479862	0.00178198874538718	0.0288345352167763	0.0233359545736025	NUPR1/ZBTB20/PRKAA1/DDIT4/OGT/STAT3/ARNT/PRKAA2/ACTN3	9
GO:0033121	BP	GO:0033121	regulation of purine nucleotide catabolic process	9/973	55/18986	0.163636363636364	3.19301130524152	3.78533337479862	0.00178198874538718	0.0288345352167763	0.0233359545736025	NUPR1/ZBTB20/PRKAA1/DDIT4/OGT/STAT3/ARNT/PRKAA2/ACTN3	9
GO:0014074	BP	GO:0014074	response to purine-containing compound	17/973	150/18986	0.113333333333333	2.21145597807468	3.46200445466164	0.00178285323930077	0.0288345352167763	0.0233359545736025	AKAP9/PRKAA1/TOP2B/P2RY1/P2RY2/P2RX5/RELA/THBD/ASPH/XRN1/PDE4D/CYP1B1/IGFBP5/CASQ2/AREG/INHBB/COL1A1	17
GO:0061614	BP	GO:0061614	miRNA transcription	11/973	77/18986	0.142857142857143	2.78754955219498	3.65290070896184	0.00181834774721604	0.0293194798876865	0.0237284230745161	NFIB/NR3C1/BMPR1A/ESR1/TGFB2/RELA/STAT3/MYC/AGT/TEAD1/AR	11
GO:0045927	BP	GO:0045927	positive regulation of growth	25/973	259/18986	0.0965250965250965	1.88347942715877	3.32721537378965	0.00182522964293755	0.0293415315107876	0.0237462695794483	MACF1/RIMS2/CIB1/BMPR1A/MEF2C/FGFR1/SERP1/GOLGA4/TGFB2/PIM1/TAF9B/NRP1/USP47/TEAD1/PAFAH1B1/BCL2/PLCB1/RPS6KA3/RICTOR/GPAM/LGI1/S100A8/YAP1/ACTN3/FGFR2	25
GO:0061138	BP	GO:0061138	morphogenesis of a branching epithelium	20/973	190/18986	0.105263157894737	2.05398388056472	3.39349135826559	0.00183095776702513	0.029344958669701	0.0237490431987946	TGM2/FGFR1/DLG1/PBX1/SEMA3C/ESR1/NTN4/SIX1/ADM/MYC/NRP1/AGT/BCL2/PAX8/AR/AREG/YAP1/NPNT/FGFR2/SOCS3	20
GO:1901861	BP	GO:1901861	regulation of muscle tissue development	8/973	45/18986	0.177777777777778	3.46895055384264	3.85377090441543	0.00183705997761325	0.0293543427654058	0.0237566378012196	PRKAA1/MEF2C/MEGF10/ERBB3/IGFBP5/BCL2/JPH2/ACTN3	8
GO:0015909	BP	GO:0015909	long-chain fatty acid transport	10/973	66/18986	0.151515151515152	2.95649194929771	3.70048086875982	0.0018470447971233	0.0294255250463865	0.0238142460290937	CD36/SPX/MIF/IRS2/THBS1/ACSL3/PLA2G2A/PLA2G12A/ABCD3/PLIN2	10
GO:0031099	BP	GO:0031099	regeneration	21/973	204/18986	0.102941176470588	2.00867541261109	3.36638898108651	0.0018826809191957	0.0299037169284786	0.0242012494593233	NFIB/NNMT/NREP/DUSP10/SLC7A5/ADM/NEO1/SRSF1/PRRX1/BCL2/COL6A1/KREMEN1/MSTN/NINJ2/PPP3CA/CFLAR/PTPRS/JAK2/YAP1/NR4A3/CDKN1A	21
GO:0005976	BP	GO:0005976	polysaccharide metabolic process	14/973	113/18986	0.123893805309735	2.41752085057618	3.51250461790147	0.00190559252664326	0.0299640871491805	0.0242501074248603	PPP1R3A/STK40/AGL/DYRK2/GABARAPL1/IRS2/EPM2AIP1/NPC1/PHKA1/GRB10/ACADM/PPP1R3C/PHKB/IRS1	14
GO:0044409	BP	GO:0044409	symbiont entry into host	18/973	164/18986	0.109756097560976	2.14165392424736	3.41265361593841	0.00190730937794976	0.0299640871491805	0.0242501074248603	PVR/SCARB2/SLC3A2/WWP1/SLC20A2/EPS15/P4HB/CTSB/SIVA1/CAV1/PTX3/NPC1/NRP1/PIKFYVE/CAV2/IFITM1/CD55/TFRC	18
GO:0051017	BP	GO:0051017	actin filament bundle assembly	18/973	164/18986	0.109756097560976	2.14165392424736	3.41265361593841	0.00190730937794976	0.0299640871491805	0.0242501074248603	LIMCH1/CLASP2/CCDC88A/RHOD/DLC1/LIMA1/ARHGAP28/MARCKS/CUL3/ROCK2/ROCK1/NRP1/CD47/ZEB2/SYNPO2L/PLS3/CALD1/SYNPO2	18
GO:0046209	BP	GO:0046209	nitric oxide metabolic process	12/973	89/18986	0.134831460674157	2.63094564476829	3.58431983460231	0.00190900686780158	0.0299640871491805	0.0242501074248603	CD36/ESR1/ROCK2/CX3CR1/CAV1/PTX3/CD47/CYP1B1/DDAH1/CLEC7A/JAK2/KLF2	12
GO:0120161	BP	GO:0120161	regulation of cold-induced thermogenesis	17/973	151/18986	0.112582781456954	2.19681057424637	3.43162462344516	0.00191561921665788	0.0299794407406959	0.0242625331744502	CD36/LNPEP/GNAS/OGT/FH/NRDC/CAV1/GRB10/RHEB/PPARGC1B/LAMA4/APC/GATM/PPARGC1A/JAK2/ACTN3/HOXC10	17
GO:0045926	BP	GO:0045926	negative regulation of growth	23/973	232/18986	0.0991379310344828	1.93446326682496	3.32834216727535	0.00193198664653921	0.0301469235959975	0.0243980780089271	MT1F/MT1G/MT1E/MT1H/MT1X/SMARCA2/RTN4/MT2A/DUSP10/SEMA6D/GNAS/SOX17/MEG3/TGFB2/MT1M/ENO1/NRP1/BTG1/IGFBP5/BCL2/MSTN/PTPRS/CDKN1A	23
GO:0009185	BP	GO:0009185	ribonucleoside diphosphate metabolic process	15/973	126/18986	0.119047619047619	2.32295796016248	3.46281403032931	0.00199620459647036	0.0309912753146313	0.0250814166929755	NUPR1/ZBTB20/PRKAA1/DLG1/DDIT4/OGT/STAT3/ENO1/ARNT/PFKFB3/COL6A1/BPGM/PRKAA2/ACTN3/HK2	15
GO:0031929	BP	GO:0031929	TOR signaling	19/973	178/18986	0.106741573033708	2.0828319687749	3.37340480002781	0.00200357051460875	0.0309912753146313	0.0250814166929755	FBXO9/CCDC88A/UBR2/PRKAA1/DDIT4/OGT/EIF4EBP1/XBP1/CUL3/PIM1/NPC1/SAR1B/RHEB/USP9X/USP32/RPS6KA3/WAC/RICTOR/PRKAA2	19
GO:0071453	BP	GO:0071453	cellular response to oxygen levels	19/973	178/18986	0.106741573033708	2.0828319687749	3.37340480002781	0.00200357051460875	0.0309912753146313	0.0250814166929755	RTN4/PRKAA1/MALAT1/HP1BP3/P4HB/ROCK2/IRAK1/CAV1/HILPDA/RWDD3/MYC/ENO1/DDR2/BCL2/MSTN/DDAH1/CFLAR/EGLN1/FGFR2	19
GO:1902895	BP	GO:1902895	positive regulation of miRNA transcription	9/973	56/18986	0.160714285714286	3.13599324621935	3.72037980313613	0.00202850070018686	0.0312859484802733	0.0253198973744148	NR3C1/BMPR1A/TGFB2/RELA/STAT3/MYC/AGT/TEAD1/AR	9
GO:0010613	BP	GO:0010613	positive regulation of cardiac muscle hypertrophy	7/973	36/18986	0.194444444444444	3.79416466826539	3.90002450976925	0.00205490268725668	0.0315664739063668	0.0255469282091705	PDE5A/ROCK2/ROCK1/AGT/CAMK2D/PPP3CA/NR4A3	7
GO:0035967	BP	GO:0035967	cellular response to topologically incorrect protein	14/973	114/18986	0.12280701754386	2.39631452732551	3.47532492046347	0.00207242421637075	0.0315664739063668	0.0255469282091705	TMBIM4/ERMP1/SERP1/RNF126/UFL1/EIF2AK2/XBP1/CUL3/RHBDD1/CAV1/VAPB/AMFR/ATF3/DNAJB9	14
GO:2000630	BP	GO:2000630	positive regulation of miRNA metabolic process	10/973	67/18986	0.149253731343284	2.9123652037858	3.64441513909812	0.0020734160179041	0.0315664739063668	0.0255469282091705	NR3C1/BMPR1A/MALAT1/TGFB2/RELA/STAT3/MYC/AGT/TEAD1/AR	10
GO:0051897	BP	GO:0051897	positive regulation of phosphatidylinositol 3-kinase/protein kinase B signal transduction	20/973	192/18986	0.104166666666667	2.03258821514217	3.34223408248277	0.00207409527746109	0.0315664739063668	0.0255469282091705	CCDC88A/RTN4/FGFR1/ANGPT1/IRS2/TGFB2/CHI3L1/XBP1/THBS1/CX3CR1/RET/AGT/DDR2/F2R/ERBB3/IGFBP5/RICTOR/JAK2/IRS1/TXN	20
GO:0044346	BP	GO:0044346	fibroblast apoptotic process	6/973	27/18986	0.222222222222222	4.3361881923033	4.03174824983039	0.002088216277963	0.0315664739063668	0.0255469282091705	NUPR1/XRCC2/CUL3/STK17A/MYC/BTG1	6
GO:1904754	BP	GO:1904754	positive regulation of vascular associated smooth muscle cell migration	6/973	27/18986	0.222222222222222	4.3361881923033	4.03174824983039	0.002088216277963	0.0315664739063668	0.0255469282091705	XBP1/DOCK5/DDR2/IGFBP5/FAT1/NR4A3	6
GO:2000737	BP	GO:2000737	negative regulation of stem cell differentiation	6/973	27/18986	0.222222222222222	4.3361881923033	4.03174824983039	0.002088216277963	0.0315664739063668	0.0255469282091705	N4BP2L2/CDK13/STAT3/HES1/YAP1/ZFP36	6
GO:0045601	BP	GO:0045601	regulation of endothelial cell differentiation	8/973	46/18986	0.173913043478261	3.39353858528084	3.77744420109139	0.00212566006366966	0.0320414651523689	0.0259313413462727	TNFRSF1A/ZEB1/IKBKB/ROCK2/ROCK1/APOLD1/BTG1/PLCB1	8
GO:0001649	BP	GO:0001649	osteoblast differentiation	25/973	262/18986	0.0954198473282443	1.86191286883252	3.26500154267454	0.00213538823231548	0.0320971773563579	0.0259764295521934	CEBPD/IL6R/BMPR1A/MEF2C/UFL1/FOSL2/IFT80/PTPRB/ASF1A/SYNCRIP/DDR2/CDK6/IGFBP5/COL6A1/IFITM1/TOB1/IGFBP3/PPP3CA/AREG/ALYREF/YAP1/COL1A1/NPNT/TNFAIP6/FGFR2	25
GO:0070507	BP	GO:0070507	regulation of microtubule cytoskeleton organization	18/973	166/18986	0.108433734939759	2.11585086491908	3.35597784598314	0.00218262198126102	0.0323855404229968	0.0262098034343524	CDK2AP2/FKBP4/PDE4DIP/CIB1/CLASP2/AKAP9/PRKAA1/MID1IP1/TPR/HAUS2/TAOK1/ROCK1/PAFAH1B1/CHMP5/PRKAA2/APC/CHMP1B/GPSM2	18
GO:0062013	BP	GO:0062013	positive regulation of small molecule metabolic process	17/973	153/18986	0.111111111111111	2.16809409615165	3.37157238032538	0.00220613376831039	0.0323855404229968	0.0262098034343524	ZBTB20/NNMT/PRKAA1/MID1IP1/DYRK2/P2RY1/IRS2/EPM2AIP1/ADM/ENO1/MAPK1/PHKA1/ARNT/PRKAA2/PPARGC1A/ACTN3/IRS1	17
GO:0106106	BP	GO:0106106	cold-induced thermogenesis	17/973	153/18986	0.111111111111111	2.16809409615165	3.37157238032538	0.00220613376831039	0.0323855404229968	0.0262098034343524	CD36/LNPEP/GNAS/OGT/FH/NRDC/CAV1/GRB10/RHEB/PPARGC1B/LAMA4/APC/GATM/PPARGC1A/JAK2/ACTN3/HOXC10	17
GO:2000377	BP	GO:2000377	regulation of reactive oxygen species metabolic process	17/973	153/18986	0.111111111111111	2.16809409615165	3.37157238032538	0.00220613376831039	0.0323855404229968	0.0262098034343524	CD36/GSTP1/THBS1/CLCN3/STK17A/DCXR/PRDX2/PIKFYVE/AGT/CYP1B1/BCL2/GADD45A/CFLAR/CLEC7A/SLC5A3/CDKN1A/HK2	17
GO:2001235	BP	GO:2001235	positive regulation of apoptotic signaling pathway	17/973	153/18986	0.111111111111111	2.16809409615165	3.37157238032538	0.00220613376831039	0.0323855404229968	0.0262098034343524	NUPR1/SFPQ/FBXW7/SIAH1/THBS1/CAV1/MYC/TNFSF10/RET/AGT/SKIL/ATF3/SRPX/S100A8/JAK2/INHBB/CTSC	17
GO:0140694	BP	GO:0140694	non-membrane-bounded organelle assembly	36/973	425/18986	0.0847058823529412	1.65285291094855	3.16357271282693	0.0022251055876401	0.0323855404229968	0.0262098034343524	CIRBP/NEB/JMJD6/CSNK1D/ZNF207/CLASP2/CNOT7/LDB3/MRTO4/PRKAA1/ANKRD23/TPR/AUP1/POGZ/MDN1/HAUS2/DHX30/FXR1/DOCK5/SUGT1/FHOD3/AKAP13/MYOM2/CASQ1/MYLK3/EIF5B/MYH6/SYNPO2L/AR/CHMP5/DDX6/PRKAA2/CFLAR/CHMP1B/GPSM2/MYH3	36
GO:0010563	BP	GO:0010563	negative regulation of phosphorus metabolic process	28/973	306/18986	0.0915032679738562	1.7854892556543	3.21944657467775	0.00222669310743711	0.0323855404229968	0.0262098034343524	NUPR1/IBTK/CIB1/GSTP1/DDIT4/DUSP10/IRS2/DMD/HEG1/STAT3/CAV1/GRB10/PKIG/AGT/PDE4D/MSTN/DUSP3/SAMSN1/IGFBP3/GADD45A/APC/PKIA/ZNF675/ACTN3/MIDN/ERRFI1/DUSP1/CDKN1A	28
GO:0045936	BP	GO:0045936	negative regulation of phosphate metabolic process	28/973	306/18986	0.0915032679738562	1.7854892556543	3.21944657467775	0.00222669310743711	0.0323855404229968	0.0262098034343524	NUPR1/IBTK/CIB1/GSTP1/DDIT4/DUSP10/IRS2/DMD/HEG1/STAT3/CAV1/GRB10/PKIG/AGT/PDE4D/MSTN/DUSP3/SAMSN1/IGFBP3/GADD45A/APC/PKIA/ZNF675/ACTN3/MIDN/ERRFI1/DUSP1/CDKN1A	28
GO:0014819	BP	GO:0014819	regulation of skeletal muscle contraction	5/973	19/18986	0.263157894736842	5.1349597014118	4.1909980242028	0.00222760905747356	0.0323855404229968	0.0262098034343524	KCNJ2/DMD/CASQ1/ATP2A1/ACTN3	5
GO:0036035	BP	GO:0036035	osteoclast development	5/973	19/18986	0.263157894736842	5.1349597014118	4.1909980242028	0.00222760905747356	0.0323855404229968	0.0262098034343524	FBXW7/P2RX5/SIGLEC15/PAFAH1B1/FBN1	5
GO:0098751	BP	GO:0098751	bone cell development	5/973	19/18986	0.263157894736842	5.1349597014118	4.1909980242028	0.00222760905747356	0.0323855404229968	0.0262098034343524	FBXW7/P2RX5/SIGLEC15/PAFAH1B1/FBN1	5
GO:1902514	BP	GO:1902514	regulation of calcium ion transmembrane transport via high voltage-gated calcium channel	5/973	19/18986	0.263157894736842	5.1349597014118	4.1909980242028	0.00222760905747356	0.0323855404229968	0.0262098034343524	CACNA2D1/PDE4D/CAMK2D/SESTD1/PDE4B	5
GO:0001763	BP	GO:0001763	morphogenesis of a branching structure	21/973	207/18986	0.101449275362319	1.97956417474716	3.29344588252132	0.00225040414653381	0.0325391316948544	0.0263341057307489	TGM2/RTN4/FGFR1/DLG1/PBX1/SEMA3C/ESR1/NTN4/SIX1/ADM/MYC/NRP1/AGT/BCL2/PAX8/AR/AREG/YAP1/NPNT/FGFR2/SOCS3	21
GO:0016051	BP	GO:0016051	carbohydrate biosynthetic process	21/973	207/18986	0.101449275362319	1.97956417474716	3.29344588252132	0.00225040414653381	0.0325391316948544	0.0263341057307489	PPP1R3A/NR3C1/NNMT/SIK1/AGL/NANS/DYRK2/SLC39A14/OGT/P2RY1/IRS2/EPM2AIP1/SLC25A13/ENO1/GRB10/ACADM/FBP2/PPP1R3C/ATF3/PPARGC1A/IRS1	21
GO:0016052	BP	GO:0016052	carbohydrate catabolic process	19/973	180/18986	0.105555555555556	2.05968939134407	3.31997886979988	0.00227736402257785	0.0327509566598291	0.0265055368886657	NUPR1/ZBTB20/SCARB2/AGL/PRKAA1/DDIT4/OGT/GABARAPL1/STAT3/ENO1/PHKA1/ARNT/PFKFB3/COL6A1/BPGM/GK/PRKAA2/ACTN3/HK2	19
GO:0055088	BP	GO:0055088	lipid homeostasis	19/973	180/18986	0.105555555555556	2.05968939134407	3.31997886979988	0.00227736402257785	0.0327509566598291	0.0265055368886657	ZBTB20/MYLIP/RTN4/PRKAA1/FBXW7/IRS2/LIMA1/XBP1/SLC25A27/MED13/CAV1/NPC1/SAR1B/NR1D2/HSDL2/PRKAA2/SOAT1/GPAM/ERRFI1	19
GO:2000107	BP	GO:2000107	negative regulation of leukocyte apoptotic process	9/973	57/18986	0.157894736842105	3.08097582084708	3.65686832476579	0.00230145224499684	0.0329420024304848	0.0266601513255548	MIF/EFNA1/PRKCQ/IRS2/TSC22D3/IRF7/BCL2/RORC/GPAM	9
GO:0071230	BP	GO:0071230	cellular response to amino acid stimulus	12/973	91/18986	0.131868131868132	2.5731226635646	3.49605722115979	0.00231134329724915	0.0329420024304848	0.0266601513255548	UBR2/CPEB3/COL3A1/ZEB1/XBP1/CUL3/SLC7A5/SIX1/COL1A2/COL5A2/COL6A1/COL1A1	12
GO:2001057	BP	GO:2001057	reactive nitrogen species metabolic process	12/973	91/18986	0.131868131868132	2.5731226635646	3.49605722115979	0.00231134329724915	0.0329420024304848	0.0266601513255548	CD36/ESR1/ROCK2/CX3CR1/CAV1/PTX3/CD47/CYP1B1/DDAH1/CLEC7A/JAK2/KLF2	12
GO:0035019	BP	GO:0035019	somatic stem cell population maintenance	10/973	68/18986	0.147058823529412	2.86953630373013	3.5893800537624	0.00232160325341699	0.0329420024304848	0.0266601513255548	RIF1/BMPR1A/MED14/MED6/STAT3/MYC/MED28/PAX8/HES1/YAP1	10
GO:0150116	BP	GO:0150116	regulation of cell-substrate junction organization	10/973	68/18986	0.147058823529412	2.86953630373013	3.5893800537624	0.00232160325341699	0.0329420024304848	0.0266601513255548	MACF1/LIMCH1/CLASP2/DLC1/ROCK2/THBS1/ROCK1/NRP1/WDPCP/DUSP3	10
GO:0014742	BP	GO:0014742	positive regulation of muscle hypertrophy	7/973	37/18986	0.189189189189189	3.69161967723119	3.80881698430025	0.0024240771491691	0.0340198989998934	0.0275324991955537	PDE5A/ROCK2/ROCK1/AGT/CAMK2D/PPP3CA/NR4A3	7
GO:0060218	BP	GO:0060218	hematopoietic stem cell differentiation	7/973	37/18986	0.189189189189189	3.69161967723119	3.80881698430025	0.0024240771491691	0.0340198989998934	0.0275324991955537	N4BP2L2/CHD2/UFL1/EIF2AK2/CDK6/BCL2/ZFP36	7
GO:0141091	BP	GO:0141091	transforming growth factor beta receptor superfamily signaling pathway	34/973	397/18986	0.0856423173803526	1.6711254242378	3.14079526510266	0.00243530079323617	0.0340198989998934	0.0275324991955537	TET1/NFIA/NREP/BMPR1A/SAP30/OGT/COL3A1/TGFB2/ZEB1/XBP1/THBS1/STAT3/CAV1/LDLRAD4/ZNF451/NEO1/USP9X/CAV2/ARID4A/COL1A2/SKIL/BMP5/ZEB2/CILP/MSTN/TOB1/FBN1/SMAD9/HES1/ASPN/INHBB/NPNT/TNFAIP6/SFRP4	34
GO:0014889	BP	GO:0014889	muscle atrophy	4/973	12/18986	0.333333333333333	6.50428228845495	4.43282483150687	0.00243682710000865	0.0340198989998934	0.0275324991955537	MSTN/CFLAR/GATM/ACTN3	4
GO:0044314	BP	GO:0044314	protein K27-linked ubiquitination	4/973	12/18986	0.333333333333333	6.50428228845495	4.43282483150687	0.00243682710000865	0.0340198989998934	0.0275324991955537	RNF126/WSB1/UBE2S/AMFR	4
GO:0070671	BP	GO:0070671	response to interleukin-12	4/973	12/18986	0.333333333333333	6.50428228845495	4.43282483150687	0.00243682710000865	0.0340198989998934	0.0275324991955537	P4HB/CD47/PLCB1/JAK2	4
GO:0042771	BP	GO:0042771	intrinsic apoptotic signaling pathway in response to DNA damage by p53 class mediator	8/973	47/18986	0.170212765957447	3.32133563665785	3.70319892716752	0.00244871665419267	0.0340198989998934	0.0275324991955537	NUPR1/MIF/DDIT4/DYRK2/TAF9B/BCL2/CD44/CDKN1A	8
GO:0060711	BP	GO:0060711	labyrinthine layer development	8/973	47/18986	0.170212765957447	3.32133563665785	3.70319892716752	0.00244871665419267	0.0340198989998934	0.0275324991955537	BIRC6/ADM/MAPK1/BMP5/HES1/EGLN1/FGFR2/SOCS3	8
GO:1904019	BP	GO:1904019	epithelial cell apoptotic process	11/973	80/18986	0.1375	2.68301644398767	3.50592177977108	0.00248125899739493	0.034382237305048	0.0278257416621235	NUPR1/PRKAA1/ESR1/NPC1/BCL2/PRKAA2/CFLAR/JAK2/YAP1/SFRP4/ZFP36	11
GO:0061572	BP	GO:0061572	actin filament bundle organization	18/973	168/18986	0.107142857142857	2.09066216414623	3.30009811869579	0.00249053641692408	0.0344211539596183	0.0278572371336607	LIMCH1/CLASP2/CCDC88A/RHOD/DLC1/LIMA1/ARHGAP28/MARCKS/CUL3/ROCK2/ROCK1/NRP1/CD47/ZEB2/SYNPO2L/PLS3/CALD1/SYNPO2	18
GO:0060021	BP	GO:0060021	roof of mouth development	12/973	92/18986	0.130434782608696	2.54515393896063	3.45280783008395	0.00253701800808876	0.0347104402499098	0.0280913581860119	BMPR1A/DLG1/CSRNP1/TGFB2/FRAS1/ASPH/WDPCP/PRRX1/MEOX2/PKDCC/TIPARP/ARID5B	12
GO:2000628	BP	GO:2000628	regulation of miRNA metabolic process	12/973	92/18986	0.130434782608696	2.54515393896063	3.45280783008395	0.00253701800808876	0.0347104402499098	0.0280913581860119	NFIB/NR3C1/BMPR1A/MALAT1/ESR1/TGFB2/RELA/STAT3/MYC/AGT/TEAD1/AR	12
GO:0007409	BP	GO:0007409	axonogenesis	38/973	459/18986	0.0827886710239651	1.6154426598777	3.1021306505743	0.00254209457401149	0.0347104402499098	0.0280913581860119	ANK3/MACF1/NFIB/CLASP2/RTN4/SEMA6D/TOP2B/TRAK1/GOLGA4/SIAH1/SEMA3C/EFNA1/PRKCQ/MYOT/NTN4/ZDHHC17/MYCBP2/KIF5B/NRDC/KALRN/NEO1/ARHGAP35/NRP1/USP9X/RET/B4GALT5/RAPH1/PLXNC1/SKIL/NEXN/PAFAH1B1/BCL2/FEZ2/NR4A2/LGI1/PTPRS/RAB10/FGFR2	38
GO:0050767	BP	GO:0050767	regulation of neurogenesis	33/973	383/18986	0.0861618798955614	1.68126356803405	3.13034176119864	0.00254280403092971	0.0347104402499098	0.0280913581860119	TGM2/MACF1/ASPA/BMPR1A/RTN4/NPTN/DUSP10/SEMA6D/TRAK1/GOLGA4/PCM1/DICER1/UFL1/FXR1/XRCC2/RELA/PTPRD/NRDC/CX3CR1/HLTF/CAMK2B/SLC7A5/BHLHE41/NRP1/RHEB/PLXNC1/SKIL/PAFAH1B1/BTG2/PPP3CA/PTPRS/HES1/YAP1	33
GO:0031664	BP	GO:0031664	regulation of lipopolysaccharide-mediated signaling pathway	6/973	28/18986	0.214285714285714	4.18132432829247	3.91524910719526	0.00254408413784342	0.0347104402499098	0.0280913581860119	CD36/MIF/PRDX2/LY96/CD14/CD55	6
GO:0031214	BP	GO:0031214	biomineral tissue development	19/973	182/18986	0.104395604395604	2.03705544198864	3.26724155361699	0.0025819524620377	0.0351370052442522	0.0284365796801622	BMPR1A/MEF2C/FGFR1/SLC20A2/FOSL2/IFT80/ANKH/ROCK2/ROCK1/DDR2/COL1A2/COL6A1/SLC20A1/PKDCC/ASPN/ACTN3/COL1A1/FGFR2/SRGN	19
GO:0019079	BP	GO:0019079	viral genome replication	15/973	130/18986	0.115384615384615	2.25148233061902	3.32767044914539	0.00271494451551207	0.03685260144653	0.0298250215170781	IFIT1/NUCKS1/NFIA/SLPI/CNOT7/VAPA/TOP2B/PCBP2/YTHDC2/EIF2AK2/VAPB/PPID/BCL2/IFITM1/STOM	15
GO:0006986	BP	GO:0006986	response to unfolded protein	16/973	143/18986	0.111888111888112	2.18325559332754	3.3009599650329	0.00273253548806938	0.0369970008448274	0.0299418847775327	TMBIM4/CHAC1/FBXO6/ERMP1/SERP1/UFL1/EIF2AK2/XBP1/THBS1/RHBDD1/HSPA2/DNAJB5/VAPB/AMFR/ATF3/DNAJB9	16
GO:0002027	BP	GO:0002027	regulation of heart rate	13/973	105/18986	0.123809523809524	2.41587627856898	3.38124122581391	0.00274066812924472	0.0370129317657643	0.0299547777631315	ANK2/KCNJ2/SPX/AKAP9/DMD/CACNA2D1/CAV1/ADM/PLN/PDE4D/CAMK2D/CASQ2/MYH6	13
GO:0032881	BP	GO:0032881	regulation of polysaccharide metabolic process	8/973	48/18986	0.166666666666667	3.25214114422747	3.63092989454245	0.00280896679996179	0.0376734104848688	0.0304893069750637	PPP1R3A/DYRK2/IRS2/EPM2AIP1/PHKA1/GRB10/PPP1R3C/IRS1	8
GO:0061383	BP	GO:0061383	trabecula morphogenesis	8/973	48/18986	0.166666666666667	3.25214114422747	3.63092989454245	0.00280896679996179	0.0376734104848688	0.0304893069750637	BMPR1A/SLC40A1/TGFB2/HEG1/PPARGC1B/BMP5/EGLN1/COL1A1	8
GO:1990845	BP	GO:1990845	adaptive thermogenesis	18/973	170/18986	0.105882352941176	2.06606613868569	3.24499217582216	0.00283397607146452	0.0376734104848688	0.0304893069750637	CD36/LNPEP/GNAS/OGT/FH/NRDC/CAV1/GRB10/RHEB/SLC25A5/PPARGC1B/LAMA4/APC/GATM/PPARGC1A/JAK2/ACTN3/HOXC10	18
GO:0060541	BP	GO:0060541	respiratory system development	22/973	225/18986	0.0977777777777778	1.90792280461345	3.18405739966956	0.00283990380499635	0.0376734104848688	0.0304893069750637	JMJD6/NFIB/STK40/BMPR1A/FGFR1/FBXW7/COL3A1/FOSL2/CHI3L1/HEG1/SIX1/MAPK1/WDPCP/IGFBP5/COL6A1/PKDCC/FBN1/HES1/YAP1/ERRFI1/KLF2/FGFR2	22
GO:0071711	BP	GO:0071711	basement membrane organization	7/973	38/18986	0.184210526315789	3.59447179098826	3.72072660524509	0.00284224200406336	0.0376734104848688	0.0304893069750637	CLASP2/COL3A1/NTN4/POMT2/CAV1/CAV2/COL6A1	7
GO:0043116	BP	GO:0043116	negative regulation of vascular permeability	5/973	20/18986	0.25	4.87821171634121	4.03299176428775	0.00284621518791905	0.0376734104848688	0.0304893069750637	ANGPT1/AKAP12/ADM/ARHGAP35/DDAH1	5
GO:0060602	BP	GO:0060602	branch elongation of an epithelium	5/973	20/18986	0.25	4.87821171634121	4.03299176428775	0.00284621518791905	0.0376734104848688	0.0304893069750637	ESR1/SIX1/AREG/YAP1/FGFR2	5
GO:0070875	BP	GO:0070875	positive regulation of glycogen metabolic process	5/973	20/18986	0.25	4.87821171634121	4.03299176428775	0.00284621518791905	0.0376734104848688	0.0304893069750637	DYRK2/IRS2/EPM2AIP1/PHKA1/IRS1	5
GO:0032413	BP	GO:0032413	negative regulation of ion transmembrane transporter activity	10/973	70/18986	0.142857142857143	2.78754955219498	3.48225967189469	0.00288940347547006	0.0381501635061443	0.0308751459269897	ANK3/TRDN/RRAD/CAV1/PLN/CAMK2D/CRBN/CAB39/ATP1A2/CASQ2	10
GO:0055007	BP	GO:0055007	cardiac muscle cell differentiation	15/973	131/18986	0.114503816793893	2.23429544259903	3.29465695062723	0.00292461627709476	0.0385195128970822	0.0311740625054577	SYNE1/SGCD/NEB/SIK1/BMPR1A/MEF2C/SGCB/FHOD3/AKAP13/ALPK2/MYLK3/ACADM/MYH6/IRX3/SORBS2	15
GO:0030324	BP	GO:0030324	lung development	20/973	198/18986	0.101010101010101	1.97099463286514	3.19210997352111	0.0029730681537279	0.0390609769036695	0.0316122724285921	JMJD6/NFIB/STK40/BMPR1A/FGFR1/FBXW7/COL3A1/FOSL2/CHI3L1/HEG1/MAPK1/IGFBP5/COL6A1/PKDCC/FBN1/HES1/YAP1/ERRFI1/KLF2/FGFR2	20
GO:0110020	BP	GO:0110020	regulation of actomyosin structure organization	13/973	106/18986	0.122641509433962	2.3930849929221	3.3427065149354	0.00298092125932452	0.0390676897065659	0.0316177051384408	LIMCH1/CLASP2/CCDC88A/ANKRD23/DLC1/ARHGAP28/ROCK2/ROCK1/AKAP13/NRP1/CD47/MYLK3/SYNPO2L	13
GO:0014823	BP	GO:0014823	response to activity	11/973	82/18986	0.134146341463415	2.61757701852455	3.41164423164554	0.00302280857904439	0.0394224618850372	0.0319048242953318	PRKAA1/SMTNL1/ZEB1/SLC7A5/AGT/CAB39/COL6A1/MSTN/PRKAA2/PPARGC1A/FNDC5	11
GO:0061333	BP	GO:0061333	renal tubule morphogenesis	11/973	82/18986	0.134146341463415	2.61757701852455	3.41164423164554	0.00302280857904439	0.0394224618850372	0.0319048242953318	MEF2C/DLG1/PBX1/SIX1/MYC/AGT/BCL2/PAX8/IRX3/HES1/NPNT	11
GO:0003401	BP	GO:0003401	axis elongation	6/973	29/18986	0.206896551724138	4.03714073076514	3.80406392499724	0.0030707461015413	0.0395628087319644	0.0320184078027411	PPP2R3A/ESR1/SIX1/AREG/YAP1/FGFR2	6
GO:0006910	BP	GO:0006910	phagocytosis, recognition	6/973	29/18986	0.206896551724138	4.03714073076514	3.80406392499724	0.0030707461015413	0.0395628087319644	0.0320184078027411	JMJD6/CD36/LBP/MEGF10/PTX3/CLEC7A	6
GO:0019076	BP	GO:0019076	viral release from host cell	6/973	29/18986	0.206896551724138	4.03714073076514	3.80406392499724	0.0030707461015413	0.0395628087319644	0.0320184078027411	VAPA/VAPB/CAV2/PPID/CHMP5/CHMP1B	6
GO:0035891	BP	GO:0035891	exit from host cell	6/973	29/18986	0.206896551724138	4.03714073076514	3.80406392499724	0.0030707461015413	0.0395628087319644	0.0320184078027411	VAPA/VAPB/CAV2/PPID/CHMP5/CHMP1B	6
GO:0060402	BP	GO:0060402	calcium ion transport into cytosol	6/973	29/18986	0.206896551724138	4.03714073076514	3.80406392499724	0.0030707461015413	0.0395628087319644	0.0320184078027411	P2RX5/CACNA2D1/CAV1/ASPH/BCL2/JPH2	6
GO:0007160	BP	GO:0007160	cell-matrix adhesion	23/973	241/18986	0.0954356846473029	1.86222190001407	3.13078716559276	0.00313831824873404	0.0403357280229803	0.0326439358138087	MACF1/CD36/LIMCH1/CIB1/CLASP2/RASA1/RHOD/CDH13/UTRN/DLC1/COL3A1/ROCK2/THBS1/ROCK1/NRP1/WDPCP/CDK6/BCL2/DUSP3/CD44/ACTN3/NPNT/EPDR1	23
GO:0035272	BP	GO:0035272	exocrine system development	8/973	49/18986	0.163265306122449	3.18577091679426	3.56053935032885	0.00320923216107032	0.0411477694676028	0.0333011256079611	TGM2/NFIB/FGFR1/SEMA3C/NTN4/TGFB2/NRP1/FGFR2	8
GO:0042326	BP	GO:0042326	negative regulation of phosphorylation	24/973	256/18986	0.09375	1.82932939362795	3.1048945035127	0.00325454670631693	0.0416284688084433	0.0336901583389235	IBTK/CIB1/GSTP1/DUSP10/IRS2/DMD/HEG1/CAV1/GRB10/PKIG/AGT/PDE4D/MSTN/DUSP3/SAMSN1/IGFBP3/GADD45A/APC/PKIA/ZNF675/MIDN/ERRFI1/DUSP1/CDKN1A	24
GO:0032872	BP	GO:0032872	regulation of stress-activated MAPK cascade	7/973	39/18986	0.179487179487179	3.50230584762959	3.63555871629869	0.00331349678027147	0.0419733108288128	0.0339692409619626	GSTP1/DUSP10/EIF2AK2/TGFB2/TAOK1/MYC/MAPK1	7
GO:0048741	BP	GO:0048741	skeletal muscle fiber development	7/973	39/18986	0.179487179487179	3.50230584762959	3.63555871629869	0.00331349678027147	0.0419733108288128	0.0339692409619626	SIX1/CAV2/BCL2/COL6A1/PPP3CA/HOMER1/ACTN3	7
GO:0060323	BP	GO:0060323	head morphogenesis	7/973	39/18986	0.179487179487179	3.50230584762959	3.63555871629869	0.00331349678027147	0.0419733108288128	0.0339692409619626	CSRNP1/ASPH/SSBP3/TIPARP/COL1A1/ARID5B/MYH3	7
GO:0070884	BP	GO:0070884	regulation of calcineurin-NFAT signaling cascade	7/973	39/18986	0.179487179487179	3.50230584762959	3.63555871629869	0.00331349678027147	0.0419733108288128	0.0339692409619626	CIB1/DYRK2/ERBB3/PPP3CA/CLEC7A/ACTN3/C10orf71	7
GO:0045185	BP	GO:0045185	maintenance of protein location	12/973	95/18986	0.126315789473684	2.46478065667767	3.32640880223019	0.0033236944987549	0.0419733108288128	0.0339692409619626	SYNE1/VPS13A/ANK3/SUN1/CCDC88A/VPS13D/VPS13C/CAV1/FBN1/TXN/SRGN/HK2	12
GO:0046034	BP	GO:0046034	ATP metabolic process	22/973	228/18986	0.0964912280701754	1.88281855718433	3.11683855722193	0.00333803110476408	0.0419733108288128	0.0339692409619626	NUPR1/ZBTB20/DNM1L/PRKAA1/DDIT4/OGT/MYH8/SLC25A13/STAT3/ENO1/NDUFS1/ARNT/MYH4/PFKFB3/COL6A1/ATP1A2/BPGM/MYH6/PRKAA2/ACTN3/MYH3/HK2	22
GO:0071222	BP	GO:0071222	cellular response to lipopolysaccharide	22/973	228/18986	0.0964912280701754	1.88281855718433	3.11683855722193	0.00333803110476408	0.0419733108288128	0.0339692409619626	CD36/MIF/GSTP1/MEF2C/TNIP2/LBP/CDK4/RELA/XBP1/IRAK1/CX3CR1/SLC7A5/MAPK1/PRDX2/IRAK2/CHMP5/LY96/CD14/CD55/JAK2/PDE4B/ZFP36	22
GO:1900180	BP	GO:1900180	regulation of protein localization to nucleus	16/973	146/18986	0.10958904109589	2.13839417702629	3.20920411687841	0.00336661346575142	0.0419733108288128	0.0339692409619626	CD36/BYSL/TPR/ANGPT1/MDFIC/CCT4/LARP7/XBP1/PKIG/GLUL/RASSF5/ZIC1/PKIA/JAK2/YAP1/TFRC	16
GO:0006596	BP	GO:0006596	polyamine biosynthetic process	4/973	13/18986	0.307692307692308	6.00395288165072	4.19455198121723	0.00337817139999988	0.0419733108288128	0.0339692409619626	AGMAT/SAT1/ODC1/AZIN1	4
GO:0051451	BP	GO:0051451	myoblast migration	4/973	13/18986	0.307692307692308	6.00395288165072	4.19455198121723	0.00337817139999988	0.0419733108288128	0.0339692409619626	MEGF10/ROCK1/SIX1/MSTN	4
GO:0075509	BP	GO:0075509	endocytosis involved in viral entry into host cell	4/973	13/18986	0.307692307692308	6.00395288165072	4.19455198121723	0.00337817139999988	0.0419733108288128	0.0339692409619626	EPS15/CAV1/PIKFYVE/CAV2	4
GO:0009132	BP	GO:0009132	nucleoside diphosphate metabolic process	15/973	133/18986	0.112781954887218	2.20069701489077	3.22951803371412	0.00338405381423805	0.0419733108288128	0.0339692409619626	NUPR1/ZBTB20/PRKAA1/DLG1/DDIT4/OGT/STAT3/ENO1/ARNT/PFKFB3/COL6A1/BPGM/PRKAA2/ACTN3/HK2	15
GO:0014902	BP	GO:0014902	myotube differentiation	15/973	133/18986	0.112781954887218	2.20069701489077	3.22951803371412	0.00338405381423805	0.0419733108288128	0.0339692409619626	SIK1/MEF2C/XBP1/DOCK5/SIX1/NEO1/BHLHE41/SMYD1/CAV2/BCL2/COL6A1/PPP3CA/CFLAR/HOMER1/ACTN3	15
GO:0045765	BP	GO:0045765	regulation of angiogenesis	31/973	360/18986	0.0861111111111111	1.68027292451753	3.02860987054887	0.00340332153647773	0.0421141253386	0.0340832029516044	COL4A3/TGM2/CD36/RTN4/SLC12A2/EFNA1/TGFB2/RELA/CHI3L1/XBP1/ROCK2/THBS1/CX3CR1/GAB1/ROCK1/STAT3/HTATIP2/ADM/NRP1/RECK/RHOB/BTG1/GLUL/SPARC/CYP1B1/KRIT1/DDAH1/GADD45A/EGLN1/KLF2/HK2	31
GO:0010975	BP	GO:0010975	regulation of neuron projection development	37/973	452/18986	0.081858407079646	1.59729056198783	2.98702588942373	0.00346742452996768	0.0428078095683481	0.0346446055735689	SYNE1/FKBP4/MACF1/TNIK/MYLIP/CIB1/SCARB2/CCDC88A/RTN4/FGFR1/NPTN/SEMA6D/TRAK1/GOLGA4/PQBP1/EFNA1/DMD/MYCBP2/PTPRD/NRDC/CAMK2B/NEO1/ARHGAP35/NRP1/RET/DDR2/PLXNC1/SKIL/PAFAH1B1/PRRX1/BMP5/KREMEN1/TMEM106B/PPP3CA/CFLAR/PTPRS/HES1	37
GO:1903311	BP	GO:1903311	regulation of mRNA metabolic process	34/973	406/18986	0.083743842364532	1.63408077197637	3.00160432211296	0.00347805501174148	0.0428396544386028	0.034670377809538	CIRBP/RBFOX2/JMJD6/UPF3A/CDK9/HNRNPA2B1/RBM5/CNOT7/NSRP1/CELF1/TAF15/CPEB3/TRA2A/FXR1/TNRC6B/LARP7/ARGLU1/ROCK2/IGF2BP3/ROCK1/SAMD4A/SLTM/SYNCRIP/SNRNP70/RBPMS/RBM39/SRSF10/ZC3H14/SON/TOB1/BTG2/KHDRBS3/WTAP/ZFP36	34
GO:0051345	BP	GO:0051345	positive regulation of hydrolase activity	29/973	331/18986	0.0876132930513595	1.70958477068151	3.02683921905937	0.00353954525425616	0.0434792957942342	0.0351880432238127	COL4A3/TGM2/RALGAPA2/CTSD/PDCD2/MEF2C/FGFR1/PSME3/DENND1B/RALGAPA1/EFNA1/DLC1/PSENEN/ROCK1/STAT3/ASPH/DOCK9/MYC/TNFSF10/RET/CAV2/F2R/PPARGC1B/CLEC7A/RGS1/S100A8/NPNT/FGFR2/RGS10	29
GO:0031589	BP	GO:0031589	cell-substrate adhesion	31/973	361/18986	0.0858725761772853	1.67561842888175	3.01214340231998	0.00354632858009728	0.0434792957942342	0.0351880432238127	MACF1/CD36/LIMCH1/CIB1/CLASP2/RASA1/ANGPT1/RHOD/CDH13/UTRN/EFNA1/DLC1/COL3A1/NTN4/P4HB/DOCK5/ROCK2/THBS1/ROCK1/NRP1/WDPCP/CDK6/BCL2/DUSP3/CD44/CCDC80/JAK2/ACTN3/COL1A1/NPNT/EPDR1	31
GO:0014743	BP	GO:0014743	regulation of muscle hypertrophy	10/973	72/18986	0.138888888888889	2.71011762018956	3.37885250340857	0.00356287980767467	0.0434913609589679	0.0351978076307654	TNFRSF1A/PDE5A/ROCK2/ROCK1/AGT/CAMK2D/IGFBP5/MSTN/PPP3CA/NR4A3	10
GO:0038166	BP	GO:0038166	angiotensin-activated signaling pathway	5/973	21/18986	0.238095238095238	4.64591592032496	3.88515696255467	0.00358000678444427	0.0434913609589679	0.0351978076307654	ROCK2/ROCK1/CAV1/AGT/PPP3CA	5
GO:0061577	BP	GO:0061577	calcium ion transmembrane transport via high voltage-gated calcium channel	5/973	21/18986	0.238095238095238	4.64591592032496	3.88515696255467	0.00358000678444427	0.0434913609589679	0.0351978076307654	CACNA2D1/PDE4D/CAMK2D/SESTD1/PDE4B	5
GO:0140354	BP	GO:0140354	lipid import into cell	5/973	21/18986	0.238095238095238	4.64591592032496	3.88515696255467	0.00358000678444427	0.0434913609589679	0.0351978076307654	CD36/SPX/IRS2/THBS1/ACSL3	5
GO:0043502	BP	GO:0043502	regulation of muscle adaptation	12/973	96/18986	0.125	2.43910585817061	3.28534570093217	0.00362586887759277	0.0439076820017835	0.0355347386362469	TNFRSF1A/PDE5A/ROCK2/CAMK2B/ROCK1/AGT/CASQ1/CAMK2D/IGFBP5/PPP3CA/ACTN3/NR4A3	12
GO:0043271	BP	GO:0043271	negative regulation of monoatomic ion transport	15/973	134/18986	0.111940298507463	2.18427390283935	3.19738209839677	0.00363505708821514	0.0439076820017835	0.0355347386362469	ANK3/TRDN/RRAD/CAV1/PLN/AGT/CAMK2D/CRBN/CAB39/BCL2/ATP1A2/CASQ2/SESTD1/PPP3CA/HES1	15
GO:0010907	BP	GO:0010907	positive regulation of glucose metabolic process	8/973	50/18986	0.16	3.12205549845838	3.49193631016194	0.00365241203370852	0.0439076820017835	0.0355347386362469	NNMT/DYRK2/IRS2/EPM2AIP1/PHKA1/PPARGC1A/ACTN3/IRS1	8
GO:0032411	BP	GO:0032411	positive regulation of transporter activity	11/973	84/18986	0.130952380952381	2.55525375617873	3.32013481631966	0.00365553526156552	0.0439076820017835	0.0355347386362469	ANK2/ANK3/AKAP9/TRDN/DMD/HSPA2/ASPH/CASQ1/ATP2A1/JPH2/SGK1	11
GO:2000736	BP	GO:2000736	regulation of stem cell differentiation	11/973	84/18986	0.130952380952381	2.55525375617873	3.32013481631966	0.00365553526156552	0.0439076820017835	0.0355347386362469	N4BP2L2/CDK13/SOX17/EIF2AK2/TGFB2/STAT3/OCIAD1/CDK6/HES1/YAP1/ZFP36	11
GO:0086010	BP	GO:0086010	membrane depolarization during action potential	6/973	30/18986	0.2	3.90256937307297	3.69775882425204	0.00367466728518679	0.0440380734785561	0.0356402652055456	ANK2/ANK3/KCNJ2/CACNA2D1/SLMAP/ATP1A2	6
GO:0042306	BP	GO:0042306	regulation of protein import into nucleus	9/973	61/18986	0.147540983606557	2.87894461948006	3.41609271770837	0.00369768443521888	0.0440557683274842	0.0356545857481752	CD36/TPR/ANGPT1/MDFIC/XBP1/PKIG/ZIC1/PKIA/JAK2	9
GO:0032640	BP	GO:0032640	tumor necrosis factor production	19/973	188/18986	0.101063829787234	1.9720430342656	3.11298688344445	0.00370751415062761	0.0440557683274842	0.0356545857481752	ZBTB20/CD36/MIF/GSTP1/ANGPT1/SPN/DICER1/LBP/FXR1/AKAP12/THBS1/CX3CR1/STAT3/CD47/LY96/CD14/CLEC7A/JAK2/ZFP36	19
GO:0032680	BP	GO:0032680	regulation of tumor necrosis factor production	19/973	188/18986	0.101063829787234	1.9720430342656	3.11298688344445	0.00370751415062761	0.0440557683274842	0.0356545857481752	ZBTB20/CD36/MIF/GSTP1/ANGPT1/SPN/DICER1/LBP/FXR1/AKAP12/THBS1/CX3CR1/STAT3/CD47/LY96/CD14/CLEC7A/JAK2/ZFP36	19
GO:0042594	BP	GO:0042594	response to starvation	22/973	230/18986	0.0956521739130435	1.86644622190446	3.07258647604266	0.00370926220836552	0.0440557683274842	0.0356545857481752	PRKAA1/MTMR3/EIF2AK2/GABARAPL1/XBP1/SLC7A5/CAV1/ADM/MAPK1/SAR1B/GLUL/SSTR1/ACADM/BCL2/MYH13/ATF3/PRKAA2/PPARGC1A/PLIN2/INHBB/ZFP36/CDKN1A	22
GO:0034764	BP	GO:0034764	positive regulation of transmembrane transport	21/973	216/18986	0.0972222222222222	1.89708233413269	3.08173818771069	0.00373659744715257	0.0441971091419743	0.0357689736792287	ANK2/ANK3/KCNJ2/C2CD5/AKAP9/TRDN/IRS2/P2RX5/DMD/HSPA2/SLC7A5/CAV1/ASPH/CASQ1/F2R/ATP2A1/PPP3CA/AZIN1/JPH2/IRS1/NR4A3	21
GO:0030323	BP	GO:0030323	respiratory tube development	20/973	202/18986	0.099009900990099	1.93196503617474	3.09492380089315	0.00373777468781967	0.0441971091419743	0.0357689736792287	JMJD6/NFIB/STK40/BMPR1A/FGFR1/FBXW7/COL3A1/FOSL2/CHI3L1/HEG1/MAPK1/IGFBP5/COL6A1/PKDCC/FBN1/HES1/YAP1/ERRFI1/KLF2/FGFR2	20
GO:0001558	BP	GO:0001558	regulation of cell growth	34/973	408/18986	0.0833333333333333	1.62607057211374	2.97113639500216	0.00375553396799554	0.0443086391212955	0.0358592355305631	MACF1/RIMS2/CIB1/SMARCA2/CLASP2/RTN4/SEMA6D/GOLGA4/SOX17/CISH/PRKCQ/MEG3/TGFB2/XBP1/TAF9B/ENO1/NRP1/AGT/BTG1/USP47/CAMK2D/TEAD1/PAFAH1B1/IGFBP5/BCL2/RPS6KA3/RICTOR/IGFBP3/LGI1/PTPRS/S100A8/YAP1/SGK1/CDKN1A	34
GO:0032885	BP	GO:0032885	regulation of polysaccharide biosynthetic process	7/973	40/18986	0.175	3.41474820143885	3.55313555759617	0.00384203916262499	0.0451291178461977	0.0365232536639917	PPP1R3A/DYRK2/IRS2/EPM2AIP1/GRB10/PPP1R3C/IRS1	7
GO:0106056	BP	GO:0106056	regulation of calcineurin-mediated signaling	7/973	40/18986	0.175	3.41474820143885	3.55313555759617	0.00384203916262499	0.0451291178461977	0.0365232536639917	CIB1/DYRK2/ERBB3/PPP3CA/CLEC7A/ACTN3/C10orf71	7
GO:0003158	BP	GO:0003158	endothelium development	16/973	148/18986	0.108108108108108	2.10949695841782	3.14925823574779	0.00385317108338931	0.045142267336496	0.0365338956218371	TNFRSF1A/SLC40A1/SOX17/ZEB1/IKBKB/ROCK2/HEG1/ROCK1/APOLD1/NRP1/RHOB/BTG1/PDE4D/KRIT1/PLCB1/PTPRS	16
GO:0001934	BP	GO:0001934	positive regulation of protein phosphorylation	37/973	455/18986	0.0813186813186813	1.58675897586483	2.94431796289761	0.00386476795432171	0.045142267336496	0.0365338956218371	TNIK/CSNK1D/CD36/LIMCH1/MIF/IL6R/CIB1/CCDC88A/AKAP9/FGFR1/NPTN/FBXW7/ANGPT1/PDE5A/P2RY1/EFNA1/TGFB2/CHI3L1/XBP1/ROCK2/THBS1/CX3CR1/PIM1/ETAA1/CAV1/MAPK1/NRP1/DDR2/CAB39/RICTOR/FBN1/AREG/HES1/JAK2/TXN/CDKN1A/TFRC	37
GO:0050680	BP	GO:0050680	negative regulation of epithelial cell proliferation	18/973	175/18986	0.102857142857143	2.00703567758038	3.11047443440374	0.00386861001793689	0.045142267336496	0.0365338956218371	NUPR1/COL4A3/NFIB/MEF2C/DLG1/DUSP10/FBXW7/IFT80/TGFB2/ZEB1/THBS1/CAV1/CAV2/SPARC/KRIT1/CDK6/AR/FGFR2	18
GO:0046683	BP	GO:0046683	response to organophosphorus	15/973	135/18986	0.111111111111111	2.16809409615165	3.16552838970093	0.00390110076453999	0.0454217881140422	0.0367601133887668	AKAP9/TOP2B/P2RY1/P2RY2/P2RX5/RELA/THBD/ASPH/PDE4D/CYP1B1/IGFBP5/AREG/INHBB/ERRFI1/COL1A1	15
GO:0097553	BP	GO:0097553	calcium ion transmembrane import into cytosol	19/973	189/18986	0.100529100529101	1.96160894413721	3.08783312539506	0.00392978880335491	0.0456559087830819	0.0369495885877383	ANK2/IBTK/TRDN/P2RX5/DMD/CACNA2D1/CAV1/ASPH/PLN/PDE4D/CASQ1/F2R/CAMK2D/BCL2/PLCB1/ATP1A2/CASQ2/PPP3CA/JPH2	19
GO:0060348	BP	GO:0060348	bone development	21/973	217/18986	0.0967741935483871	1.88834001922886	3.05884325854722	0.003943314691344	0.045713240681136	0.0369959876213469	TGM2/MEF2C/FBXW7/GNAS/COL3A1/FOSL2/P2RX5/IFT80/SIGLEC15/AKAP13/DDR2/PAFAH1B1/COL6A1/FOXN3/PLS3/FBN1/ACTN3/COL1A1/OGN/FGFR2/SFRP4	21
GO:1904427	BP	GO:1904427	positive regulation of calcium ion transmembrane transport	11/973	85/18986	0.129411764705882	2.52519194728251	3.275369282737	0.00400934457080591	0.0463776575244744	0.0375337039797871	ANK2/TRDN/P2RX5/HSPA2/CAV1/ASPH/CASQ1/F2R/ATP2A1/PPP3CA/JPH2	11
GO:0044788	BP	GO:0044788	modulation by host of viral process	8/973	51/18986	0.156862745098039	3.0608387239788	3.42503596336058	0.00414147589945832	0.0476986867121596	0.0386028204709136	NUCKS1/VAPA/YTHDC2/ROCK2/PTX3/VAPB/CAV2/STOM	8
GO:1901016	BP	GO:1901016	regulation of potassium ion transmembrane transporter activity	8/973	51/18986	0.156862745098039	3.0608387239788	3.42503596336058	0.00414147589945832	0.0476986867121596	0.0386028204709136	ANK2/ANK3/AKAP9/KLHL24/CAV1/CRBN/CAB39/CASQ2	8
GO:0043122	BP	GO:0043122	regulation of canonical NF-kappaB signal transduction	27/973	305/18986	0.0885245901639344	1.72736677168804	2.97626785017607	0.00416009006122749	0.0478095879390745	0.0386925734693229	CD36/GSTP1/TNFRSF1A/RIOK3/VAPA/ANGPT1/TNIP2/UFL1/ESR1/ZDHHC17/ALPK1/RELA/IKBKB/IRAK1/CX3CR1/STAT3/AKAP13/ZMYND11/CAV1/IRAK2/TNFSF10/F2R/SLC20A1/CFLAR/CLEC7A/ZNF675/TFRC	27
GO:0030879	BP	GO:0030879	mammary gland development	15/973	136/18986	0.110294117647059	2.15215222779759	3.13395197632901	0.00418284180051324	0.0479674595270063	0.0388203398500446	NR3C1/RTN4/NME1/ESR1/IRS2/XBP1/CAV1/MAPK1/ARHGAP35/IGFBP5/AR/AREG/JAK2/FGFR2/HK2	15
GO:0090287	BP	GO:0090287	regulation of cellular response to growth factor stimulus	32/973	381/18986	0.083989501312336	1.63887427740597	2.92773490020167	0.00430547094981601	0.0492675503741312	0.0398725108221784	TET1/NREP/NPTN/SAP30/OGT/DMD/ZDHHC17/ZEB1/XBP1/THBS1/CAV1/LDLRAD4/ZNF451/NEO1/NRP1/GRB10/AGT/ARNT/CAV2/ARID4A/SKIL/ZEB2/CILP/TOB1/FBN1/CFLAR/HES1/ASPN/NPNT/TNFAIP6/SFRP4/SHISA2	32
GO:0050820	BP	GO:0050820	positive regulation of coagulation	6/973	31/18986	0.193548387096774	3.77668003845771	3.59594869674563	0.00436240340077649	0.0498119066427719	0.0403130614695654	CD36/ANGPT1/THBS1/THBD/PRDX2/F2R	6
GO:0050871	BP	GO:0050871	positive regulation of B cell activation	11/973	86/18986	0.127906976744186	2.49582925022109	3.23123869719713	0.00438991966691678	0.0498744299725957	0.0403636619586522	RIF1/MIF/MEF2C/TNIP2/IRS2/KMT5B/XBP1/EXOSC3/BCL2/CDKN1A/TFRC	11
GO:1900542	BP	GO:1900542	regulation of purine nucleotide metabolic process	11/973	86/18986	0.127906976744186	2.49582925022109	3.23123869719713	0.00438991966691678	0.0498744299725957	0.0403636619586522	NUPR1/ZBTB20/DNM1L/PRKAA1/DDIT4/OGT/STAT3/ENO1/ARNT/PRKAA2/ACTN3	11
GO:0061008	BP	GO:0061008	hepaticobiliary system development	16/973	150/18986	0.106666666666667	2.08137033230558	3.09025583705534	0.00439599843208934	0.0498744299725957	0.0403636619586522	RTN4/FBXW7/SOX17/TAF10/RELA/XBP1/CUL3/SLC7A5/NPC1/SRSF1/ACADM/CFLAR/E2F8/HES1/ERRFI1/ARID5B	16
GO:0016241	BP	GO:0016241	regulation of macroautophagy	19/973	191/18986	0.0994764397905759	1.94106853634519	3.03798390331762	0.00440752567132963	0.049898817227968	0.0403833987041646	NUPR1/DNM1L/VPS13D/FBXW7/ATP6V0B/VPS13C/UFL1/ATP6V0E1/NPC1/FYCO1/TOM1/RHEB/SCFD1/SLC25A5/WAC/FEZ2/PRKAA2/SNX7/HK2	19
GO:0070302	BP	GO:0070302	regulation of stress-activated protein kinase signaling cascade	7/973	41/18986	0.170731707317073	3.33146165994034	3.47329441464011	0.00443214926096742	0.0499080783995218	0.0403908938233699	GSTP1/DUSP10/EIF2AK2/TGFB2/TAOK1/MYC/MAPK1	7
GO:0009083	BP	GO:0009083	branched-chain amino acid catabolic process	5/973	22/18986	0.227272727272727	4.43473792394656	3.74635276180709	0.00444018883688127	0.0499080783995218	0.0403908938233699	DBT/DLD/HIBCH/PPM1K/ACADSB	5
GO:0097709	BP	GO:0097709	connective tissue replacement	5/973	22/18986	0.227272727272727	4.43473792394656	3.74635276180709	0.00444018883688127	0.0499080783995218	0.0403908938233699	ROCK2/ROCK1/F2R/TIMP1/PPP3CA	5
GO:0034976	BP	GO:0034976	response to endoplasmic reticulum stress	25/973	277/18986	0.0902527075812274	1.76108726221704	2.96563533042449	0.00444586152252835	0.0499080783995218	0.0403908938233699	TMBIM4/NUPR1/CHAC1/USP14/SGF29/FBXO6/ERMP1/AUP1/SERP1/UFL1/EIF2AK2/P4HB/MARCKS/XBP1/THBS1/RHBDD1/CAV1/VAPB/AMFR/BCL2/ATP2A1/NRBF2/ATF3/SRPX/DNAJB9	25
GO:0030016	CC	GO:0030016	myofibril	53/1013	243/19960	0.218106995884774	4.2975475200988	11.9585263703911	8.88925304658941e-20	3.37354644521497e-17	2.88862711983024e-17	SYNM/DST/ANK2/SYNE1/NEB/ANK3/SYNC/PPP1R12B/PDE4DIP/LDB3/ANKRD23/SPTBN1/AHNAK/SMTNL1/MYH8/PDLIM3/MYOT/FXR1/DMD/LRRC39/ANK1/FHOD3/MYH2/MYOZ3/ENO1/SLMAP/MYOM2/MYZAP/MYH1/RPL15/CASQ1/MYH4/NEXN/CAB39/COL6A1/FBP2/CASQ2/MYH6/ATP2A1/SYNPO2L/KCNN2/ITGB1BP2/MYH13/PPP3CA/HOMER1/CALD1/JPH2/PDE4B/SYNPO2/ACTN3/C10orf71/SORBS2/MYH3	53
GO:0043292	CC	GO:0043292	contractile muscle fiber	54/1013	253/19960	0.213438735177866	4.2055648115994	11.8647460896204	1.1339651916689e-19	3.37354644521497e-17	2.88862711983024e-17	SYNM/DST/ANK2/SYNE1/NEB/ANK3/SYNC/PPP1R12B/PDE4DIP/LDB3/ANKRD23/SPTBN1/AHNAK/SMTNL1/MYH8/PDLIM3/MYOT/FXR1/DMD/LRRC39/ANK1/FHOD3/MYH2/MYOZ3/ENO1/SLMAP/MYOM2/MYZAP/MYH1/RPL15/CASQ1/MYH4/NEXN/CAB39/COL6A1/FBP2/CASQ2/MYH6/ATP2A1/SYNPO2L/KCNN2/ITGB1BP2/MYH13/PPP3CA/HOMER1/CALD1/JPH2/PDE4B/SYNPO2/ACTN3/C10orf71/NPNT/SORBS2/MYH3	54
GO:0030017	CC	GO:0030017	sarcomere	46/1013	222/19960	0.207207207207207	4.08277971950233	10.6800009756684	2.02042757050532e-16	4.00718134816888e-14	3.43118226008622e-14	DST/ANK2/SYNE1/NEB/ANK3/SYNC/PPP1R12B/LDB3/ANKRD23/SPTBN1/SMTNL1/MYH8/PDLIM3/MYOT/DMD/LRRC39/ANK1/FHOD3/MYH2/MYOZ3/ENO1/SLMAP/MYOM2/MYZAP/MYH1/RPL15/CASQ1/MYH4/NEXN/CAB39/FBP2/CASQ2/MYH6/ATP2A1/SYNPO2L/KCNN2/ITGB1BP2/PPP3CA/HOMER1/JPH2/PDE4B/SYNPO2/ACTN3/C10orf71/SORBS2/MYH3	46
GO:0031674	CC	GO:0031674	I band	35/1013	148/19960	0.236486486486486	4.65969424508418	10.332737236578	1.2304624780999e-14	1.83031293617361e-12	1.56722063000093e-12	DST/ANK2/NEB/ANK3/SYNC/PPP1R12B/LDB3/ANKRD23/SMTNL1/PDLIM3/MYOT/DMD/ANK1/FHOD3/MYOZ3/SLMAP/MYZAP/CASQ1/NEXN/CAB39/FBP2/CASQ2/MYH6/ATP2A1/SYNPO2L/KCNN2/ITGB1BP2/PPP3CA/HOMER1/JPH2/PDE4B/SYNPO2/ACTN3/C10orf71/SORBS2	35
GO:0030018	CC	GO:0030018	Z disc	32/1013	133/19960	0.240601503759398	4.74077592797393	10.0083594855187	1.00683760005507e-13	1.19813674406553e-11	1.02591452300348e-11	DST/ANK2/NEB/ANK3/SYNC/PPP1R12B/LDB3/PDLIM3/MYOT/DMD/ANK1/FHOD3/MYOZ3/SLMAP/MYZAP/CASQ1/NEXN/CAB39/FBP2/CASQ2/MYH6/SYNPO2L/KCNN2/ITGB1BP2/PPP3CA/HOMER1/JPH2/PDE4B/SYNPO2/ACTN3/C10orf71/SORBS2	32
GO:0042383	CC	GO:0042383	sarcolemma	26/1013	144/19960	0.180555555555556	3.55763957442141	7.12223790917959	1.50444824431399e-08	1.49191117561137e-06	1.27746131622451e-06	SYNM/ANK2/SGCD/ANK3/KCNJ2/SYNC/CIB1/SSPN/DLG1/AQP4/AHNAK/UTRN/MYOT/DMD/SGCB/ANK1/CACNA2D1/CAV1/ATP1A1/SLMAP/CASQ1/CAV2/CAMK2D/COL6A1/ATP1A2/PPP3CA	26
GO:0016529	CC	GO:0016529	sarcoplasmic reticulum	18/1013	77/19960	0.233766233766234	4.60609479365649	7.33069970466333	4.09324462215672e-08	3.47925792883321e-06	2.97914345432159e-06	SGCD/ANK3/AGL/TRDN/RASD1/ANK1/THBS1/CAMK2B/CACNA2D1/ASPH/PLN/CASQ1/CAMK2D/COL6A1/CASQ2/ATP2A1/JPH2/HK2	18
GO:0031672	CC	GO:0031672	A band	13/1013	41/19960	0.317073170731707	6.24756217947175	7.77713504184634	6.41238366403536e-08	4.64134112730976e-06	3.97418682992999e-06	DST/ANK2/PPP1R12B/SPTBN1/SMTNL1/LRRC39/ANK1/ENO1/SLMAP/MYOM2/MYH1/RPL15/ATP2A1	13
GO:0016528	CC	GO:0016528	sarcoplasm	20/1013	97/19960	0.206185567010309	4.0626494743591	6.99140762613923	7.02051599088872e-08	4.64134112730976e-06	3.97418682992999e-06	SGCD/ANK3/AGL/MEF2C/TRDN/RASD1/SERTAD1/ANK1/THBS1/CAMK2B/CACNA2D1/ASPH/PLN/CASQ1/CAMK2D/COL6A1/CASQ2/ATP2A1/JPH2/HK2	20
GO:0032982	CC	GO:0032982	myosin filament	10/1013	24/19960	0.416666666666667	8.20993747943402	8.17188020204713	1.10890815352627e-07	6.59800351348128e-06	5.64959522428119e-06	MYH8/MYH7B/MYH2/MYOM2/MYH1/MYH10/MYH4/MYH6/MYH13/MYH3	10
GO:0016460	CC	GO:0016460	myosin II complex	10/1013	26/19960	0.384615384615385	7.57840382716987	7.76093169450404	2.73644982044474e-07	1.48017058469511e-05	1.26740833789019e-05	LIMCH1/MYH8/MYH7B/MYH2/MYH1/MYH10/MYH4/MYH6/MYH13/MYH3	10
GO:0005604	CC	GO:0005604	basement membrane	17/1013	92/19960	0.184782608695652	3.64092879522726	5.87053138374899	3.30999604007643e-06	0.000162236379840885	0.000138916245631116	DST/COL4A3/DLG1/COL4A4/SPN/NTN4/FREM2/FRAS1/COL15A1/ERBIN/SPARC/COL6A1/LAMA4/TIMP1/FBN1/CCDC80/NPNT	17
GO:0062023	CC	GO:0062023	collagen-containing extracellular matrix	45/1013	430/19960	0.104651162790698	2.06203080878808	5.14782892576756	3.60014906140905e-06	0.000162236379840885	0.000138916245631116	DST/COL4A3/TGM2/COL21A1/CTSD/SLPI/DLG1/ANGPT1/COL4A4/SPN/CDH13/ITIH4/COL3A1/NTN4/FREM2/TGFB2/CTSB/THBS1/FRAS1/COL15A1/ERBIN/SERPINA3/AGT/SPARC/COL1A2/C1QB/SERPINB1/COL5A2/COL6A1/LAMA4/CILP/TIMP1/SRPX/MFAP5/FBN1/FGL2/CCDC80/S100A8/ASPN/COL1A1/NPNT/CTSC/OGN/FGFR2/MXRA5	45
GO:0005859	CC	GO:0005859	muscle myosin complex	7/1013	15/19960	0.466666666666667	9.19512997696611	7.34155977887879	3.8173265844914e-06	0.000162236379840885	0.000138916245631116	MYH8/MYH2/MYH1/MYH4/MYH6/MYH13/MYH3	7
GO:0016459	CC	GO:0016459	myosin complex	13/1013	57/19960	0.228070175438596	4.49386051505862	6.10783931683542	4.18234856991944e-06	0.000165899826606805	0.000142053102304632	LIMCH1/MYH8/DYNLL2/MYH7B/MYH2/MYO7B/MYH1/MYO5A/MYH10/MYH4/MYH6/MYH13/MYH3	13
GO:0016607	CC	GO:0016607	nuclear speck	43/1013	416/19960	0.103365384615385	2.0366960285519	4.94077705374602	8.04835720557111e-06	0.000299298283582176	0.000256276637335291	DDX39A/NXT1/NR3C1/PNISR/SRSF5/SFPQ/CNOT7/CDK13/PRKAA1/MEF2C/NSRP1/LUC7L3/DENND1B/KMT2E/HP1BP3/SF3B1/PQBP1/ARGLU1/STK17A/ZNF106/ERBIN/ZNF638/SRSF1/PNN/BCAS2/CCNL2/SNRNP70/RBM39/SRSF10/DDX46/ZC3H14/PLCB1/SON/WAC/MEOX2/AR/PRKAA2/GADD45A/WTAP/NR4A2/ALYREF/NAMPT/SGK1	43
GO:0043034	CC	GO:0043034	costamere	7/1013	18/19960	0.388888888888889	7.66260831413842	6.53883025191538	1.65031375848103e-05	0.00057760981546836	0.000494583194492147	SYNM/ANK2/ANK3/AHNAK/FXR1/DMD/HOMER1	7
GO:0005681	CC	GO:0005681	spliceosomal complex	25/1013	207/19960	0.120772946859903	2.37969202302435	4.61375658872063	5.2864689783758e-05	0.00167782768928967	0.00143665387282831	CIRBP/PRPF38B/LSM7/SNRPB/SF3B5/HNRNPA2B1/RBM5/LUC7L3/PDCD7/SF3B1/LSM2/HTATSF1/CWC27/TRA2A/HNRNPA3/RBM48/SRSF1/SYNCRIP/RHEB/PNN/BCAS2/SNRNP70/DDX46/WAC/ALYREF	25
GO:0031430	CC	GO:0031430	M band	8/1013	28/19960	0.285714285714286	5.62967141446904	5.66836266925408	5.35776909184937e-05	0.00167782768928967	0.00143665387282831	ANK2/SPTBN1/SMTNL1/LRRC39/ANK1/ENO1/SLMAP/MYOM2	8
GO:0032432	CC	GO:0032432	actin filament bundle	15/1013	95/19960	0.157894736842105	3.11113420273289	4.76910895038494	8.4003307082472e-05	0.00249909838570354	0.00213987371725876	DST/LIMCH1/PPP1R12B/LDB3/PDLIM3/LIMA1/ABLIM1/MARCKS/LPP/DAAM1/MYH10/MYH6/PLS3/CALD1/SYNPO2	15
GO:0090575	CC	GO:0090575	RNA polymerase II transcription regulator complex	28/1013	257/19960	0.108949416342412	2.14672295182088	4.27821663701114	0.000121327454418369	0.00343761120852047	0.00294348310468626	CEBPD/GTF2H3/SFPQ/MAFF/MED14/PBX1/TFDP2/MED6/TCF7/FOSL2/TAF10/MAF/XBP1/TCF4/MAFK/HLTF/TAF9B/NFIL3/STAT3/GTF2E2/MYC/ARNT/MED28/TEAD1/ATF3/SMAD9/E2F8/YAP1	28
GO:0009925	CC	GO:0009925	basal plasma membrane	30/1013	298/19960	0.100671140939597	1.98360905543372	3.95567578458398	0.000286854437717608	0.00775476545432775	0.00664008222891575	DST/ANK2/ANK3/SLC12A2/SLC3A2/DLG1/SLC39A14/AQP4/SLC40A1/P2RY1/EPS15/SLC22A5/ANK1/DLG3/SLC7A5/ERBIN/CAV1/ATP1A1/ALPK2/SLC16A1/SLC22A3/ERBB3/SLC4A7/ABCA8/SLC16A6/ATP2B2/CD44/SLC22A4/SLC5A3/TFRC	30
GO:0033017	CC	GO:0033017	sarcoplasmic reticulum membrane	9/1013	44/19960	0.204545454545455	4.03033294444943	4.6528549187902	0.000306374529545374	0.00775476545432775	0.00664008222891575	TRDN/CAMK2B/ASPH/PLN/CASQ1/CAMK2D/CASQ2/ATP2A1/JPH2	9
GO:0045177	CC	GO:0045177	apical part of cell	42/1013	474/19960	0.0886075949367089	1.74591075512015	3.80030606810527	0.000335799248427921	0.00775476545432775	0.00664008222891575	ANK2/TNIK/CD36/PATJ/IL6R/CIB1/BYSL/ATP8B1/PRKAA1/SLC12A2/SLC3A2/DLG1/SLC39A14/GNAS/PCM1/P2RY1/SLC20A2/EPS15/CTSB/SLC22A5/PODXL/SLC25A27/SLC7A5/CAV1/ATP1A1/MYO7B/LMO7/WDPCP/SLC16A1/PDE4D/DDR2/SLC22A3/OSMR/ERBB3/SLC4A7/FAT1/ATP2B2/CD44/HOMER1/SLC22A4/SORBS2/SLC5A3	42
GO:0001725	CC	GO:0001725	stress fiber	13/1013	85/19960	0.152941176470588	3.01352999245108	4.30147973695412	0.000338863700525246	0.00775476545432775	0.00664008222891575	DST/LIMCH1/PPP1R12B/LDB3/PDLIM3/LIMA1/ABLIM1/LPP/DAAM1/MYH10/MYH6/CALD1/SYNPO2	13
GO:0097517	CC	GO:0097517	contractile actin filament bundle	13/1013	85/19960	0.152941176470588	3.01352999245108	4.30147973695412	0.000338863700525246	0.00775476545432775	0.00664008222891575	DST/LIMCH1/PPP1R12B/LDB3/PDLIM3/LIMA1/ABLIM1/LPP/DAAM1/MYH10/MYH6/CALD1/SYNPO2	13
GO:0045178	CC	GO:0045178	basal part of cell	31/1013	317/19960	0.0977917981072555	1.92687491630881	3.84636714335333	0.00038009545885317	0.0083761777043569	0.007172171621245	DST/ANK2/ANK3/CLASP2/SLC12A2/SLC3A2/DLG1/SLC39A14/AQP4/SLC40A1/P2RY1/EPS15/SLC22A5/ANK1/DLG3/SLC7A5/ERBIN/CAV1/ATP1A1/ALPK2/SLC16A1/SLC22A3/ERBB3/SLC4A7/ABCA8/SLC16A6/ATP2B2/CD44/SLC22A4/SLC5A3/TFRC	31
GO:0098644	CC	GO:0098644	complex of collagen trimers	6/1013	21/19960	0.285714285714286	5.62967141446904	4.90808430006723	0.000473092880946712	0.00984111394228098	0.00842653542337725	COL4A3/COL4A4/COL3A1/COL1A2/COL5A2/COL1A1	6
GO:0016324	CC	GO:0016324	apical plasma membrane	37/1013	408/19960	0.0906862745098039	1.78686874552388	3.7131343808002	0.000479650931640585	0.00984111394228098	0.00842653542337725	ANK2/TNIK/CD36/PATJ/IL6R/CIB1/ATP8B1/PRKAA1/SLC12A2/SLC3A2/DLG1/SLC39A14/GNAS/P2RY1/SLC20A2/EPS15/CTSB/SLC22A5/PODXL/SLC7A5/CAV1/ATP1A1/LMO7/WDPCP/SLC16A1/PDE4D/DDR2/SLC22A3/OSMR/ERBB3/SLC4A7/FAT1/ATP2B2/CD44/SLC22A4/SORBS2/SLC5A3	37
GO:0042641	CC	GO:0042641	actomyosin	13/1013	91/19960	0.142857142857143	2.81483570723452	4.01211978720972	0.000664526983840911	0.0131797851795114	0.0112853003571579	DST/LIMCH1/PPP1R12B/LDB3/PDLIM3/LIMA1/ABLIM1/LPP/DAAM1/MYH10/MYH6/CALD1/SYNPO2	13
GO:0035770	CC	GO:0035770	ribonucleoprotein granule	27/1013	277/19960	0.0974729241877256	1.92059187244522	3.56751049043675	0.000923553879498126	0.0177262760742382	0.0151782708888656	CIRBP/SYNE1/CDK9/HELZ/CNOT7/CELF1/MBNL1/AGO4/LSM2/PQBP1/YTHDC2/DHX30/FXR1/TNRC6B/ROCK2/IGF2BP3/GRSF1/ROCK1/SAMD4A/XRN1/MYH1/RBPMS/SERPINB1/MCRIP2/DDX6/PRKAA2/ZFP36	27
GO:0016323	CC	GO:0016323	basolateral plasma membrane	26/1013	264/19960	0.0984848484848485	1.94053067695713	3.55704856883966	0.000978974960542608	0.0182028156725891	0.0155863118717968	ANK2/ANK3/SLC12A2/SLC3A2/DLG1/SLC39A14/AQP4/SLC40A1/P2RY1/ANK1/DLG3/SLC7A5/ERBIN/CAV1/ATP1A1/ALPK2/SLC16A1/SLC22A3/ERBB3/SLC4A7/ABCA8/SLC16A6/ATP2B2/CD44/SLC5A3/TFRC	26
GO:0014701	CC	GO:0014701	junctional sarcoplasmic reticulum membrane	4/1013	10/19960	0.4	7.88153998025666	5.03289733687965	0.00108256851807105	0.0189449490662434	0.0162217697444702	TRDN/ASPH/CASQ2/JPH2	4
GO:0033018	CC	GO:0033018	sarcoplasmic reticulum lumen	4/1013	10/19960	0.4	7.88153998025666	5.03289733687965	0.00108256851807105	0.0189449490662434	0.0162217697444702	TRDN/ASPH/CASQ1/CASQ2	4
GO:0005938	CC	GO:0005938	cell cortex	30/1013	325/19960	0.0923076923076923	1.81881691852077	3.44125550727473	0.00119456819990632	0.0203076593984074	0.0173886017670574	DST/RIMS2/PDE4DIP/CLASP2/EXOC6/C2CD5/SPTBN1/TRAK1/UNC13B/DLC1/MARCKS/AKAP12/FRY/EPB41L2/AKAP13/CAV1/ACTR2/ASPH/ENO1/MYZAP/WDPCP/MYH10/MED28/ADD3/PAFAH1B1/CALD1/GPSM2/RAB10/ACTN3/FGFR2	30
GO:0016010	CC	GO:0016010	dystrophin-associated glycoprotein complex	5/1013	18/19960	0.277777777777778	5.47329165295602	4.39018675672695	0.00164100088655022	0.0256946191446679	0.0220012307227232	SGCD/SSPN/UTRN/DMD/SGCB	5
GO:0071004	CC	GO:0071004	U2-type prespliceosome	5/1013	18/19960	0.277777777777778	5.47329165295602	4.39018675672695	0.00164100088655022	0.0256946191446679	0.0220012307227232	LSM7/SNRPB/LUC7L3/SF3B1/SNRNP70	5
GO:0071010	CC	GO:0071010	prespliceosome	5/1013	18/19960	0.277777777777778	5.47329165295602	4.39018675672695	0.00164100088655022	0.0256946191446679	0.0220012307227232	LSM7/SNRPB/LUC7L3/SF3B1/SNRNP70	5
GO:0045121	CC	GO:0045121	membrane raft	27/1013	293/19960	0.0921501706484642	1.81571313538336	3.2524160179611	0.00209814877533055	0.0317610733347451	0.0271956824308122	CD36/CTSD/TNFRSF1A/BMPR1A/DLG1/PAG1/ANGPT1/AHNAK/CDH13/DLC1/DMD/PODXL/IKBKB/CAV1/NPC1/ATP1A1/MAPK1/PIKFYVE/CAV2/F2R/LDHB/ATP1A2/CD14/CD55/STOM/JAK2/IRS1	27
GO:0071013	CC	GO:0071013	catalytic step 2 spliceosome	12/1013	91/19960	0.131868131868132	2.5983098836011	3.53343869339031	0.00213519820737782	0.0317610733347451	0.0271956824308122	LSM7/SNRPB/HNRNPA2B1/SF3B1/LSM2/CWC27/HNRNPA3/SRSF1/SYNCRIP/PNN/BCAS2/ALYREF	12
GO:0098857	CC	GO:0098857	membrane microdomain	27/1013	295/19960	0.0915254237288136	1.80340321582144	3.2144115698411	0.00231016520304632	0.0325420304363711	0.0278643834253934	CD36/CTSD/TNFRSF1A/BMPR1A/DLG1/PAG1/ANGPT1/AHNAK/CDH13/DLC1/DMD/PODXL/IKBKB/CAV1/NPC1/ATP1A1/MAPK1/PIKFYVE/CAV2/F2R/LDHB/ATP1A2/CD14/CD55/STOM/JAK2/IRS1	27
GO:0005583	CC	GO:0005583	fibrillar collagen trimer	4/1013	12/19960	0.333333333333333	6.56794998354722	4.46108145226835	0.00235177698951926	0.0325420304363711	0.0278643834253934	COL3A1/COL1A2/COL5A2/COL1A1	4
GO:0098643	CC	GO:0098643	banded collagen fibril	4/1013	12/19960	0.333333333333333	6.56794998354722	4.46108145226835	0.00235177698951926	0.0325420304363711	0.0278643834253934	COL3A1/COL1A2/COL5A2/COL1A1	4
GO:0030055	CC	GO:0030055	cell-substrate junction	36/1013	434/19960	0.0829493087557604	1.63442073323295	3.08972248938444	0.00270159341342934	0.0363982097675593	0.0311662689562117	DST/TGM2/PVR/CLASP2/SCARB2/AHNAK/CDH13/PCBP2/DLC1/LIMA1/P4HB/DMD/MARCKS/AKAP12/EPB41L2/ERBIN/CAV1/ACTR2/LPP/MAPK1/RHOU/NRP1/STX16/RHOB/LMO7/DDR2/CAV2/NEXN/ARHGAP24/FAT1/CD44/JAK2/RAB10/SYNPO2/ACTN3/SORBS2	36
GO:0005901	CC	GO:0005901	caveola	11/1013	82/19960	0.134146341463415	2.64319938362266	3.44758300052746	0.00280819945198164	0.0363982097675593	0.0311662689562117	CD36/BMPR1A/CDH13/DLC1/CAV1/MAPK1/CAV2/F2R/ATP1A2/JAK2/IRS1	11
GO:0010494	CC	GO:0010494	cytoplasmic stress granule	12/1013	94/19960	0.127659574468085	2.51538510008191	3.40514498557729	0.00281397924253399	0.0363982097675593	0.0311662689562117	CIRBP/CELF1/MBNL1/PQBP1/FXR1/IGF2BP3/ROCK1/RBPMS/MCRIP2/DDX6/PRKAA2/ZFP36	12
GO:0036464	CC	GO:0036464	cytoplasmic ribonucleoprotein granule	24/1013	258/19960	0.0930232558139535	1.83291627447829	3.11357927457547	0.00319026899645223	0.0403874479338101	0.0345820872179816	CIRBP/SYNE1/CDK9/HELZ/CNOT7/CELF1/MBNL1/AGO4/LSM2/PQBP1/FXR1/TNRC6B/ROCK2/IGF2BP3/ROCK1/SAMD4A/XRN1/MYH1/RBPMS/SERPINB1/MCRIP2/DDX6/PRKAA2/ZFP36	24
GO:0000146	MF	GO:0000146	microfilament motor activity	11/998	38/18737	0.289473684210526	5.43473789684632	6.49067266143805	2.95270767064183e-06	0.00230867529998222	0.0021096929013337	MYH8/MYH7B/MYH2/MYO7B/MYH1/MYO5A/MYH10/MYH4/MYH6/MYH13/MYH3	11
GO:0003779	MF	GO:0003779	actin binding	47/998	441/18737	0.106575963718821	2.0009156635266	5.04519372899038	4.79475659394023e-06	0.00230867529998222	0.0021096929013337	DST/SYNE1/NEB/MACF1/LIMCH1/CLASP2/CCDC88A/LDB3/SPTBN1/UTRN/MYH8/PDLIM3/LIMA1/MYOT/KLHL20/FGD4/ABLIM1/P4HB/DMD/MARCKS/MYH7B/RCSD1/CAMK2B/EPB41L2/FHOD3/ACTR2/MYH2/DAAM1/MYOZ3/MYO7B/PHACTR2/MYH1/MYO5A/MYH10/MED28/ADD3/MYH4/NEXN/MYH6/SYNPO2L/PLS3/MYH13/CALD1/ABLIM2/SYNPO2/ACTN3/MYH3	47
GO:0005516	MF	GO:0005516	calmodulin binding	27/998	206/18737	0.131067961165049	2.4607418720937	5.00030854374373	1.42063619296613e-05	0.00456024217942128	0.00416719949936732	SPTBN1/UNC13B/SMTNL1/MYH8/ESR1/MARCKS/AKAP12/RRAD/CAMK2B/MYH2/PHKA1/MYH1/MYO5A/MYH10/CAMK2D/ADD3/MYH4/PLCB1/MYH6/KCNN2/MYH13/ATP2B2/PHKB/PPP3CA/CALD1/RGS1/MYH3	27
GO:0051015	MF	GO:0051015	actin filament binding	27/998	211/18737	0.127962085308057	2.40243045332371	4.85926824740359	2.19962972398684e-05	0.00529560856049832	0.00483918539277105	SYNE1/NEB/MACF1/CLASP2/SPTBN1/MYH8/LIMA1/ABLIM1/MARCKS/MYH7B/RCSD1/FHOD3/ACTR2/MYH2/MYO7B/MYH1/MYO5A/MYH10/ADD3/MYH4/NEXN/MYH6/PLS3/MYH13/ABLIM2/ACTN3/MYH3	27
GO:0008307	MF	GO:0008307	structural constituent of muscle	10/998	42/18737	0.238095238095238	4.47013073766581	5.34006926614331	5.42951674528094e-05	0.0104572492514111	0.00955594947169446	SYNM/NEB/MYH8/MYOT/DMD/ASPH/MYOM2/NEXN/ACTN3/SORBS2	10
GO:0005201	MF	GO:0005201	extracellular matrix structural constituent	22/998	166/18737	0.132530120481928	2.48819325397784	4.56809232944513	7.27774526980926e-05	0.0116807811580439	0.0106740263957202	COL4A3/COL21A1/COL4A4/COL3A1/CHI3L1/THBS1/COL15A1/SPARC/COL1A2/COL5A2/COL6A1/LAMA4/CILP/SRPX/MFAP5/FBN1/FGL2/ASPN/COL1A1/NPNT/OGN/MXRA5	22
GO:0044325	MF	GO:0044325	transmembrane transporter binding	19/998	137/18737	0.138686131386861	2.60376958296154	4.4687383456871	0.000120503824004001	0.0165778832165505	0.015149052160503	ANK2/ANK3/RIMS2/CIB1/AKAP9/DLG1/TRDN/ANK1/CAV1/ASPH/ATP1A1/SCN7A/PDE4D/CAMK2D/CRBN/HOMER1/PDE4B/ACTN3/SLC5A3	19
GO:0004879	MF	GO:0004879	nuclear receptor activity	11/998	59/18737	0.186440677966102	3.5003396623756	4.56245898164415	0.000246175403515226	0.0296333641981453	0.0270792943866748	NR3C1/NR2C1/ABHD2/ESR1/STAT3/NR1D2/ARNT/AR/RORC/NR4A2/NR4A3	11
GO:0098531	MF	GO:0098531	ligand-activated transcription factor activity	11/998	60/18737	0.183333333333333	3.44200066800267	4.49373012433547	0.000287134374237513	0.0307233780434139	0.0280753610365568	NR3C1/NR2C1/ABHD2/ESR1/STAT3/NR1D2/ARNT/AR/RORC/NR4A2/NR4A3	11
GO:0001217	MF	GO:0001217	DNA-binding transcription repressor activity	29/998	278/18737	0.10431654676259	1.95849612894854	3.81898382491713	0.0004340921426988	0.0418030733418944	0.0382001085574944	ZBTB20/LRRFIP1/NR3C1/TBX15/TGIF1/KLF12/NR2C1/TCF7/ZEB1/RELA/MAFK/NFIL3/MYC/PURA/ENO1/BHLHE41/NR1D2/SKIL/PRRX1/SATB1/ZEB2/ZNF750/ATF3/RORC/E2F8/ETS2/IRX3/HES1/JPH2	29
GO:0030020	MF	GO:0030020	extracellular matrix structural constituent conferring tensile strength	9/998	45/18737	0.2	3.75490981963928	4.38858890085509	0.000520060487524559	0.042331198971933	0.0386827155714445	COL4A3/COL21A1/COL4A4/COL3A1/COL15A1/COL1A2/COL5A2/COL6A1/COL1A1	9
GO:0001227	MF	GO:0001227	DNA-binding transcription repressor activity, RNA polymerase II-specific	28/998	268/18737	0.104477611940299	1.96152005503544	3.76047924496849	0.000527491575974243	0.042331198971933	0.0386827155714445	ZBTB20/LRRFIP1/NR3C1/TBX15/TGIF1/KLF12/NR2C1/ZEB1/RELA/MAFK/NFIL3/MYC/PURA/ENO1/BHLHE41/NR1D2/SKIL/PRRX1/SATB1/ZEB2/ZNF750/ATF3/RORC/E2F8/ETS2/IRX3/HES1/JPH2	28
