# Supplementary material for: FGFR2 is a Crucial Factor for Adipose‐Derived Mesenchymal Stem Cells in Promoting Diabetic Foot Ulcer Healing Through Angiogenesis
Source: J Cell Mol Med. 2025 Nov 13;29(21):e70942. doi: 10.1111/jcmm.70942 (PMC12613079; doi:10.1111/jcmm.70942)
Supplement: Supplementary file 4 — Appendix S4: jcmm70942‐sup‐0004‐AppendixS4.csv. [file JCMM-29-e70942-s003.csv]

	category	subcategory	ID	Description	GeneRatio	BgRatio	RichFactor	FoldEnrichment	zScore	pvalue	p.adjust	qvalue	geneID	Count
hsa04820	Cellular Processes	Cell motility	hsa04820	Cytoskeleton in muscle cells	43/530	232/8847	0.185344827586207	3.09385979180221	8.15815590169976	1.7820097990162e-11	5.63115096489119e-09	4.76453146263279e-09	ANK2/COL4A3/SYNE1/SGCD/NEB/ANK3/AMPD1/SUN1/ATP1B4/LDB3/SSPN/ANKRD23/SPTBN1/COL4A4/MYH8/PDLIM3/COL3A1/MYOT/DMD/MYH7B/SGCB/THBS1/MYH2/DAAM1/MYOZ3/ATP1A1/ENO1/MYOM2/MYH1/MYH10/MYH4/COL1A2/COL5A2/COL6A1/ATP1A2/MYH6/MYH13/FBN1/SYNPO2/AMPD3/ACTN3/COL1A1/MYH3	43
hsa04978	Organismal Systems	Digestive system	hsa04978	Mineral absorption	13/530	61/8847	0.213114754098361	3.55740798020414	5.0593810020125	5.07576880099411e-05	0.00472215425242566	0.00399542698239879	MT1F/MT1G/MT1E/MT1HL1/MT1H/ATP1B4/MT1X/MT2A/SLC40A1/MT1M/ATP1A1/ATP1A2/ATP2B2	13
hsa04920	Organismal Systems	Endocrine system	hsa04920	Adipocytokine signaling pathway	14/530	70/8847	0.2	3.33849056603774	4.9583781444721	5.54349827970062e-05	0.00472215425242566	0.00399542698239879	CD36/TNFRSF1A/PRKAA1/PRKCQ/IRS2/RELA/IKBKB/ACSL3/STAT3/PRKAA2/PPARGC1A/JAK2/IRS1/SOCS3	14
hsa04066	Environmental Information Processing	Signal transduction	hsa04066	HIF-1 signaling pathway	18/530	109/8847	0.165137614678899	2.7565518435174	4.65796533984307	7.47176305763554e-05	0.00472215425242566	0.00399542698239879	IL6R/ANGPT1/EIF4EBP1/RELA/CAMK2B/STAT3/ENO1/MAPK1/ARNT/CAMK2D/PFKFB3/BCL2/LDHB/TIMP1/EGLN1/CDKN1A/HK2/TFRC	18
hsa04931	Human Diseases	Endocrine and metabolic disease	hsa04931	Insulin resistance	18/530	109/8847	0.165137614678899	2.7565518435174	4.65796533984307	7.47176305763554e-05	0.00472215425242566	0.00399542698239879	PPP1R3A/CD36/TNFRSF1A/PRKAA1/OGT/PRKCQ/IRS2/RELA/IKBKB/STAT3/AGT/PPARGC1B/RPS6KA3/PPP1R3C/PRKAA2/PPARGC1A/IRS1/SOCS3	18
hsa04933	Human Diseases	Endocrine and metabolic disease	hsa04933	AGE-RAGE signaling pathway in diabetic complications	17/530	101/8847	0.168316831683168	2.80962077339809	4.61712438978924	9.22201390495801e-05	0.00485692732327789	0.00410945882782339	COL4A3/COL4A4/COL3A1/CDK4/TGFB2/RELA/PIM1/STAT3/THBD/MAPK1/AGT/COL1A2/PLCD4/BCL2/PLCB1/JAK2/COL1A1	17
hsa05216	Human Diseases	Cancer: specific types	hsa05216	Thyroid cancer	9/530	37/8847	0.243243243243243	4.06032636409995	4.70878328437584	0.000254706580754017	0.0114981827883242	0.00972864233255943	TPR/TCF7/MYC/MAPK1/RET/PAX8/GADD45B/GADD45A/CDKN1A	9
hsa04710	Organismal Systems	Environmental adaptation	hsa04710	Circadian rhythm	8/530	34/8847	0.235294117647059	3.9276359600444	4.31740408372669	0.000713442597063208	0.0281809825839967	0.0238440025860598	CSNK1D/PRKAA1/PER3/NFIL3/BHLHE41/NR1D2/PRKAA2/RORC	8
hsa04022	Environmental Information Processing	Signal transduction	hsa04022	cGMP-PKG signaling pathway	21/530	166/8847	0.126506024096386	2.11169583996363	3.64991875972178	0.000893668990783019	0.0313777112319371	0.0265487630010394	ATP1B4/MEF2C/PDE5A/IRS2/ROCK2/ROCK1/GUCY1A2/VDAC3/ATP1A1/MAPK1/PLN/MYLK3/SLC25A5/SLC25A6/PLCB1/ATP1A2/MYH6/ATP2A1/ATP2B2/PPP3CA/IRS1	21
hsa04148	Cellular Processes	Transport and catabolism	hsa04148	Efferocytosis	20/530	157/8847	0.127388535031847	2.12642711212595	3.59476980071994	0.00107709947472465	0.0340363434012991	0.028798238587375	CD36/ATP8A1/PBX1/PLA2G15/P2RY2/MEGF10/THBS1/CX3CR1/CAMK2B/MAPK1/CD47/ARNT/SLC16A1/CAMK2D/C1QB/ATP2A1/ANO5/ODC1/JAK2/SGK1	20
hsa04151	Environmental Information Processing	Signal transduction	hsa04151	PI3K-Akt signaling pathway	36/530	362/8847	0.0994475138121547	1.66002293338893	3.23679682532834	0.00178067913838119	0.0488846088258713	0.0413613945428758	COL4A3/PPP2R3A/IL6R/PRKAA1/FGFR1/DDIT4/ANGPT1/COL4A4/PGF/EFNA1/EIF4EBP1/CDK4/RELA/IKBKB/THBS1/MYC/MAPK1/RHEB/RET/F2R/COL1A2/OSMR/CDK6/ERBB3/BCL2/COL6A1/LAMA4/PRKAA2/GNG2/AREG/JAK2/IRS1/COL1A1/SGK1/FGFR2/CDKN1A	36
hsa04350	Environmental Information Processing	Signal transduction	hsa04350	TGF-beta signaling pathway	15/530	108/8847	0.138888888888889	2.31839622641509	3.4798058264215	0.00186681033081976	0.0488846088258713	0.0413613945428758	BMPR1A/ZFYVE16/TGIF1/TGFB2/THBS1/ROCK1/NEO1/MYC/MAPK1/SKIL/BMP5/FBN1/SMAD9/INHBB/TFRC	15
hsa04010	Environmental Information Processing	Signal transduction	hsa04010	MAPK signaling pathway	31/530	300/8847	0.103333333333333	1.72488679245283	3.22442302619926	0.00201107567954534	0.0488846088258713	0.0413613945428758	RASGRP3/TNFRSF1A/MEF2C/FGFR1/RASA1/DUSP10/ANGPT1/PGF/EFNA1/TGFB2/RELA/TAOK1/IKBKB/IRAK1/CACNA2D1/ELK4/MYC/MAPK1/RET/ERBB3/RPS6KA3/DUSP3/MAP3K2/GADD45B/CD14/GADD45A/PPP3CA/AREG/DUSP1/IL1R1/FGFR2	31
hsa04512	Environmental Information Processing	Signaling molecules and interaction	hsa04512	ECM-receptor interaction	13/530	89/8847	0.146067415730337	2.43822344710621	3.44228598905234	0.00233460720076982	0.0490225665930152	0.0414781209681074	COL4A3/CD36/COL4A4/FREM2/THBS1/FRAS1/CD47/COL1A2/COL6A1/LAMA4/CD44/COL1A1/NPNT	13
hsa04919	Organismal Systems	Endocrine system	hsa04919	Thyroid hormone signaling pathway	16/530	122/8847	0.131147540983607	2.18917414166409	3.33864856208757	0.00244459996534899	0.0490225665930152	0.0414781209681074	ATP1B4/MED14/ESR1/RCAN2/MED13/MYC/ATP1A1/MAPK1/PLN/RHEB/PLCD4/PLCB1/ATP1A2/MYH6/ATP2A1/MED13L	16
hsa05205	Human Diseases	Cancer: overview	hsa05205	Proteoglycans in cancer	23/530	204/8847	0.112745098039216	1.88199223085461	3.21718206088451	0.00248215527053241	0.0490225665930152	0.0414781209681074	ANK2/ANK3/PPP1R12B/FGFR1/ESR1/TGFB2/ANK1/ROCK2/THBS1/GAB1/CAMK2B/ROCK1/STAT3/CAV1/MYC/MAPK1/CAV2/CAMK2D/COL1A2/ERBB3/CD44/COL1A1/CDKN1A	23
hsa05202	Human Diseases	Cancer: overview	hsa05202	Transcriptional misregulation in cancer	22/530	193/8847	0.113989637305699	1.9027666438557	3.20091222168142	0.00266296865493642	0.0494998879388182	0.0418819837990001	NUPR1/CDK9/MEF2C/PBX1/TAF15/MLF1/ZEB1/MAF/RELA/RUNX1T1/JMJD1C/ELK4/SIX1/MYC/HOXA10/PAX8/IGFBP3/GADD45B/CD14/GADD45A/NR4A3/CDKN1A	22
hsa04216	Cellular Processes	Cell growth and death	hsa04216	Ferroptosis	8/530	42/8847	0.19047619047619	3.17951482479784	3.57394482891452	0.00304026585763691	0.0533735561674036	0.0451595045520337	SLC3A2/SLC39A14/SLC40A1/PCBP2/ACSL3/VDAC3/SAT1/TFRC	8
hsa05222	Human Diseases	Cancer: specific types	hsa05222	Small cell lung cancer	13/530	93/8847	0.139784946236559	2.33335362142422	3.26295887029786	0.00346459305723882	0.057621652951972	0.0487538302791502	COL4A3/COL4A4/CDK4/RELA/IKBKB/MYC/CKS2/CDK6/BCL2/LAMA4/GADD45B/GADD45A/CDKN1A	13
hsa05418	Human Diseases	Cardiovascular disease	hsa05418	Fluid shear stress and atherosclerosis	17/530	141/8847	0.120567375886525	2.01256523484544	3.05950585639474	0.00442978762885539	0.0699906445359151	0.0592192661962773	GSTP1/TNFRSF1A/BMPR1A/PRKAA1/MEF2C/MGST3/RELA/IKBKB/THBD/CAV1/CAV2/BCL2/PRKAA2/KLF2/DUSP1/TXN/IL1R1	17
hsa04068	Environmental Information Processing	Signal transduction	hsa04068	FoxO signaling pathway	16/530	133/8847	0.120300751879699	2.00811462618811	2.95702509348977	0.00579751603758006	0.0847592048158402	0.0717149834217969	PRKAA1/GABARAPL1/IRS2/TGFB2/IKBKB/STAT3/MAPK1/TNFSF10/PRKAA2/GADD45B/GADD45A/HOMER1/IRS1/KLF2/SGK1/CDKN1A	16
hsa04218	Cellular Processes	Cell growth and death	hsa04218	Cellular senescence	18/530	157/8847	0.114649681528662	1.91378440091335	2.91616255806617	0.00590095729730533	0.0847592048158402	0.0717149834217969	EIF4EBP1/CDK4/TGFB2/RELA/VDAC3/MYC/MAPK1/RHEB/PPID/SLC25A5/CDK6/SLC25A6/IGFBP3/GADD45B/GADD45A/RASSF5/PPP3CA/CDKN1A	18
hsa05221	Human Diseases	Cancer: specific types	hsa05221	Acute myeloid leukemia	10/530	68/8847	0.147058823529412	2.45477247502775	3.03987033188167	0.00686921957621415	0.0943771037427684	0.079852712693748	TCF7/EIF4EBP1/RELA/IKBKB/PIM1/RUNX1T1/STAT3/MYC/MAPK1/CD14	10
hsa04910	Organismal Systems	Endocrine system	hsa04910	Insulin signaling pathway	16/530	138/8847	0.115942028985507	1.93535684987695	2.79550826467526	0.00823571962155886	0.108436975017192	0.0917488063103487	PPP1R3A/PRKAA1/IRS2/EIF4EBP1/IKBKB/MAPK1/PHKA1/RHEB/FBP2/PPP1R3C/PRKAA2/PHKB/PPARGC1A/IRS1/SOCS3/HK2	16
hsa04020	Environmental Information Processing	Signal transduction	hsa04020	Calcium signaling pathway	25/530	254/8847	0.0984251968503937	1.64295795572723	2.62455137546155	0.00965995622524631	0.113576045500083	0.0960969871986046	FGFR1/TRDN/GNAS/P2RX5/CAMK2B/VDAC3/ASPH/PHKA1/PLN/RET/CASQ1/F2R/CAMK2D/MYLK3/SLC25A5/ERBB3/PLCD4/SLC25A6/PLCB1/CASQ2/ATP2A1/ATP2B2/PHKB/PPP3CA/FGFR2	25
hsa04064	Environmental Information Processing	Signal transduction	hsa04064	NF-kappa B signaling pathway	13/530	105/8847	0.123809523809524	2.0666846361186	2.77557738237616	0.00970428236867799	0.113576045500083	0.0960969871986046	TNFRSF1A/PRKCQ/LBP/RELA/IKBKB/IRAK1/BCL2/LY96/GADD45B/CD14/GADD45A/CFLAR/IL1R1	13
hsa04974	Organismal Systems	Digestive system	hsa04974	Protein digestion and absorption	13/530	105/8847	0.123809523809524	2.0666846361186	2.77557738237616	0.00970428236867799	0.113576045500083	0.0960969871986046	COL4A3/COL21A1/ATP1B4/SLC3A2/COL4A4/COL3A1/COL15A1/ATP1A1/COL1A2/COL5A2/COL6A1/ATP1A2/COL1A1	13
hsa04261	Organismal Systems	Circulatory system	hsa04261	Adrenergic signaling in cardiomyocytes	17/530	154/8847	0.11038961038961	1.84267336437148	2.66294893799429	0.0105803601742711	0.115159275062837	0.0974365618453052	PPP2R3A/ATP1B4/GNAS/CAMK2B/CACNA2D1/ATP1A1/MAPK1/PLN/AGT/SCN7A/CAMK2D/BCL2/PLCB1/ATP1A2/MYH6/ATP2A1/ATP2B2	17
hsa04921	Organismal Systems	Endocrine system	hsa04921	Oxytocin signaling pathway	17/530	154/8847	0.11038961038961	1.84267336437148	2.66294893799429	0.0105803601742711	0.115159275062837	0.0974365618453052	KCNJ2/PPP1R12B/PRKAA1/MEF2C/GNAS/ROCK2/CAMK2B/ROCK1/GUCY1A2/CACNA2D1/MAPK1/CAMK2D/MYLK3/PLCB1/PRKAA2/PPP3CA/CDKN1A	17
hsa05223	Human Diseases	Cancer: specific types	hsa05223	Non-small cell lung cancer	10/530	73/8847	0.136986301369863	2.28663737399845	2.78642160700346	0.0112475546945127	0.115159275062837	0.0974365618453052	CDK4/KIF5B/STAT3/MAPK1/RET/CDK6/GADD45B/GADD45A/RASSF5/CDKN1A	10
hsa04922	Organismal Systems	Endocrine system	hsa04922	Glucagon signaling pathway	13/530	107/8847	0.121495327102804	2.0280550167519	2.70072634446701	0.0112972706548986	0.115159275062837	0.0974365618453052	SIK1/PRKAA1/GNAS/CAMK2B/PHKA1/CAMK2D/LDHB/FBP2/PLCB1/PRKAA2/PHKB/PPP3CA/PPARGC1A	13
hsa04115	Cellular Processes	Cell growth and death	hsa04115	p53 signaling pathway	10/530	75/8847	0.133333333333333	2.22566037735849	2.69078822423502	0.0134932966725331	0.128722630114895	0.108912551796081	SIAH1/CDK4/THBS1/SIVA1/CDK6/BCL2/IGFBP3/GADD45B/GADD45A/CDKN1A	10
hsa04270	Organismal Systems	Circulatory system	hsa04270	Vascular smooth muscle contraction	15/530	134/8847	0.111940298507463	1.86855815263306	2.55738135668907	0.0140068628447785	0.128722630114895	0.108912551796081	PPP1R12B/GNAS/PRKCQ/ROCK2/ROCK1/GUCY1A2/ADM/PLA2G2A/MAPK1/AGT/MYH10/PLA2G12A/MYLK3/PLCB1/CALD1	15
hsa04152	Environmental Information Processing	Signal transduction	hsa04152	AMPK signaling pathway	14/530	122/8847	0.114754098360656	1.91552737395608	2.57037556024632	0.014114680230955	0.128722630114895	0.108912551796081	CD36/PPP2R3A/SCD5/PRKAA1/IRS2/EIF4EBP1/RHEB/PFKFB3/CAB39/FBP2/PRKAA2/PPARGC1A/RAB10/IRS1	14
hsa04217	Cellular Processes	Cell growth and death	hsa04217	Necroptosis	17/530	159/8847	0.106918238993711	1.78472766108936	2.52049400649413	0.0142572533355105	0.128722630114895	0.108912551796081	DNM1L/TNFRSF1A/EIF2AK2/CAMK2B/STAT3/VDAC3/TNFSF10/GLUL/CAMK2D/PPID/SLC25A5/SLC25A6/BCL2/CHMP5/CFLAR/CHMP1B/JAK2	17
hsa05212	Human Diseases	Cancer: specific types	hsa05212	Pancreatic cancer	10/530	77/8847	0.12987012987013	2.16785101690762	2.59813109527263	0.0160595557582796	0.137157287016658	0.11604913691616	CDK4/TGFB2/RELA/IKBKB/STAT3/MAPK1/CDK6/GADD45B/GADD45A/CDKN1A	10
hsa05220	Human Diseases	Cancer: specific types	hsa05220	Chronic myeloid leukemia	10/530	77/8847	0.12987012987013	2.16785101690762	2.59813109527263	0.0160595557582796	0.137157287016658	0.11604913691616	CDK4/TGFB2/RELA/IKBKB/MYC/MAPK1/CDK6/GADD45B/GADD45A/CDKN1A	10
hsa03018	Genetic Information Processing	Folding, sorting and degradation	hsa03018	RNA degradation	10/530	78/8847	0.128205128205128	2.14005805515239	2.55286168585935	0.0174707149766848	0.145282787700852	0.122924144157283	LSM7/CNOT7/LSM2/EXOSC3/ENO1/XRN1/BTG1/TOB1/BTG2/DDX6	10
hsa05417	Human Diseases	Cardiovascular disease	hsa05417	Lipid and atherosclerosis	21/530	216/8847	0.0972222222222222	1.62287735849057	2.33952081469925	0.0190673159272296	0.15449414956422	0.130717901363464	CD36/TNFRSF1A/LBP/RELA/XBP1/IRF7/IKBKB/ROCK2/IRAK1/CAMK2B/HSPA2/STAT3/MAPK1/TNFSF10/CAMK2D/BCL2/PLCB1/LY96/CD14/PPP3CA/JAK2	21
hsa05146	Human Diseases	Infectious disease: parasitic	hsa05146	Amoebiasis	12/530	103/8847	0.116504854368932	1.9447517860414	2.43449737764466	0.0198408144051482	0.156742433800671	0.13262018049757	COL4A3/COL4A4/GNAS/COL3A1/TGFB2/RELA/COL1A2/LAMA4/PLCB1/CD14/COL1A1/IL1R1	12
hsa04934	Human Diseases	Endocrine and metabolic disease	hsa04934	Cushing syndrome	16/530	155/8847	0.103225806451613	1.72309190505173	2.29259605897295	0.0230905700357869	0.177966344666065	0.150577786626184	PBX1/RASD1/AIP/GNAS/TCF7/CDK4/FH/CAMK2B/MAPK1/AGT/ARNT/CAMK2D/CDK6/PLCB1/APC/CDKN1A	16
hsa04960	Organismal Systems	Excretory system	hsa04960	Aldosterone-regulated sodium reabsorption	6/530	38/8847	0.157894736842105	2.6356504468719	2.55062752194015	0.0241461717552835	0.181671197015943	0.153712471825614	ATP1B4/ATP1A1/MAPK1/ATP1A2/IRS1/SGK1	6
hsa05230	Human Diseases	Cancer: overview	hsa05230	Central carbon metabolism in cancer	9/530	71/8847	0.126760563380282	2.11594472495349	2.3831512278344	0.0251302802793122	0.182178083224789	0.154141349563946	FGFR1/IDH1/SLC7A5/MYC/MAPK1/RET/LDHB/FGFR2/HK2	9
hsa04936	Human Diseases	Endocrine and metabolic disease	hsa04936	Alcoholic liver disease	15/530	144/8847	0.104166666666667	1.73879716981132	2.25631654995804	0.0253665685502871	0.182178083224789	0.154141349563946	TNFRSF1A/SCD5/PRKAA1/TRA2A/TCF7/LBP/RELA/IKBKB/IRAK1/ACADM/C1QB/LY96/PRKAA2/CD14/PPARGC1A	15
hsa04150	Environmental Information Processing	Signal transduction	hsa04150	mTOR signaling pathway	16/530	158/8847	0.10126582278481	1.69037497014569	2.21032804384342	0.0270684745804881	0.190080843720761	0.160827895753075	TNFRSF1A/PRKAA1/SLC3A2/DDIT4/EIF4EBP1/IKBKB/SLC7A5/MAPK1/GRB10/RHEB/CAB39/RPS6KA3/RICTOR/PRKAA2/IRS1/SGK1	16
hsa00020	Metabolism	Carbohydrate metabolism	hsa00020	Citrate cycle (TCA cycle)	5/530	30/8847	0.166666666666667	2.78207547169811	2.46805225846084	0.0311058103270401	0.209751627264415	0.177471396819325	IDH1/DLD/FH/MDH1/SUCLA2	5
hsa04979	Organismal Systems	Digestive system	hsa04979	Cholesterol metabolism	7/530	51/8847	0.137254901960784	2.29112097669256	2.33419678416549	0.0311972357007199	0.209751627264415	0.177471396819325	CD36/MYLIP/VAPA/VDAC3/NPC1/VAPB/SOAT1	7
hsa05215	Human Diseases	Cancer: specific types	hsa05215	Prostate cancer	11/530	98/8847	0.112244897959184	1.87364266461302	2.19530929360559	0.0319972925631238	0.210648842707231	0.178230533136698	GSTP1/FGFR1/TCF7/ZEB1/RELA/IKBKB/MAPK1/BCL2/AR/FGFR2/CDKN1A	11
hsa05410	Human Diseases	Cardiovascular disease	hsa05410	Hypertrophic cardiomyopathy	11/530	99/8847	0.111111111111111	1.85471698113208	2.15880588899069	0.0341384991518091	0.217454007916039	0.183988401101512	SGCD/PRKAA1/SSPN/DMD/TGFB2/SGCB/CACNA2D1/AGT/MYH6/ATP2A1/PRKAA2	11
hsa05210	Human Diseases	Cancer: specific types	hsa05210	Colorectal cancer	10/530	87/8847	0.114942528735632	1.91867273910215	2.17368422710934	0.0345472227462128	0.217454007916039	0.183988401101512	TCF7/TGFB2/MYC/MAPK1/BCL2/GADD45B/GADD45A/APC/AREG/CDKN1A	10
hsa05169	Human Diseases	Infectious disease: viral	hsa05169	Epstein-Barr virus infection	19/530	203/8847	0.0935960591133005	1.56234780184032	2.04608510249929	0.0350954253282215	0.217454007916039	0.183988401101512	SAP30/EIF2AK2/ADRM1/CDK4/RELA/IRF7/IKBKB/IRAK1/STAT3/MYC/PSMD1/CDK6/BCL2/PSMD8/GADD45B/CD44/GADD45A/HES1/CDKN1A	19
hsa04971	Organismal Systems	Digestive system	hsa04971	Gastric acid secretion	9/530	76/8847	0.118421052631579	1.97673783515392	2.15868017572572	0.0370371690266713	0.223732774806337	0.189300882081311	KCNJ2/ATP1B4/GNAS/CAMK2B/ATP1A1/CAMK2D/MYLK3/PLCB1/ATP1A2	9
hsa04961	Organismal Systems	Excretory system	hsa04961	Endocrine and other factor-regulated calcium reabsorption	7/530	53/8847	0.132075471698113	2.20466358134567	2.2204374162368	0.0375248008377717	0.223732774806337	0.189300882081311	ATP1B4/GNAS/ESR1/ATP1A1/PLCB1/ATP1A2/ATP2B2	7
hsa04611	Organismal Systems	Immune system	hsa04611	Platelet activation	13/530	126/8847	0.103174603174603	1.7222371967655	2.06115205967687	0.0382566773735915	0.22387240833435	0.189419026372168	GNAS/P2RY1/COL3A1/ROCK2/ROCK1/GUCY1A2/MAPK1/ARHGAP35/F2R/MYLK3/COL1A2/PLCB1/COL1A1	13
hsa00640	Metabolism	Carbohydrate metabolism	hsa00640	Propanoate metabolism	5/530	32/8847	0.15625	2.60819575471698	2.30054532323821	0.0398824876790229	0.229143020119477	0.193878504698025	DBT/DLD/HIBCH/LDHB/SUCLA2	5
hsa04928	Organismal Systems	Endocrine system	hsa04928	Parathyroid hormone synthesis, secretion and action	12/530	115/8847	0.104347826086957	1.74182116488925	2.02124672043712	0.0421437989965215	0.237811437194657	0.201212874908204	MEF2C/FGFR1/GNAS/AKAP13/MAPK1/PDE4D/BCL2/PLCB1/NR4A2/PDE4B/SGK1/CDKN1A	12
